# Supplementary material for: Comparative Morphophysiological Analyses and Molecular Profiling Reveal Pi-Efficient Strategies of a Traditional Rice Genotype
Source: Front Plant Sci. 2016 Jan 5;6:1184. doi: 10.3389/fpls.2015.01184 (PMC4700128; doi:10.3389/fpls.2015.01184)
Supplement: Supplementary file 1 [file Table1.XLSX]

## Sheet: Tablse S1
Supplementary Table S1.Correlation coefficients between normalized gene intensity values in different samples of Dular and PB1 under Pi deficient (-Pi) and sufficient conditions (+Pi)
Array Name	Dular Root + Pi. 1	Dular Root + Pi. 2	Dular Root + Pi. 3	Dular Root - Pi. 1	Dular Root - Pi. 2	Dular Root - Pi. 3	PB1 Root + Pi. 1	PB1 Root + Pi. 2	PB1 Root + Pi. 3	PB1 Root - Pi. 1	PB1 Root - Pi. 2	PB1 Root - Pi. 3	Dular Shoot + Pi. 1	Dular Shoot + Pi. 2	Dular Shoot + Pi. 3	Dular Shoot - Pi. 1	Dular Shoot - Pi. 2	Dular Shoot - Pi. 3	PB1 Shoot + Pi. 1	PB1 Shoot + Pi. 2	PB1 Shoot + Pi. 3	PB1 Shoot - Pi. 1	PB1 Shoot - Pi. 2	PB1 Shoot - Pi. 3	Array Name
Dular Root + Pi. 1	1	0.99498	0.98924	0.916729	0.926942	0.922437	0.885454	0.871793	0.881654	0.824742	0.819672	0.817154	0.751672	0.750069	0.743948	0.731015	0.740575	0.733568	0.703103	0.722069	0.683153	0.682655	0.68731	0.681231	Dular Root + Pi. 1
Dular Root + Pi. 2	0.99498	1	0.994441	0.914484	0.926753	0.920651	0.886466	0.871761	0.881907	0.819566	0.813403	0.811142	0.741088	0.739998	0.733115	0.720171	0.729058	0.722043	0.690181	0.709028	0.672296	0.672157	0.677972	0.671892	Dular Root + Pi. 2
Dular Root + Pi. 3	0.98924	0.994441	1	0.924161	0.934039	0.930909	0.882764	0.86639	0.878995	0.816969	0.812312	0.811384	0.733464	0.734565	0.727095	0.714259	0.723649	0.718274	0.682815	0.702432	0.664928	0.666252	0.671847	0.666337	Dular Root + Pi. 3
Dular Root - Pi. 1	0.916729	0.914484	0.924161	1	0.991806	0.991773	0.87382	0.861555	0.871655	0.863588	0.86454	0.853438	0.649269	0.647347	0.634424	0.660717	0.666527	0.683105	0.613038	0.63767	0.59807	0.625314	0.633459	0.622643	Dular Root - Pi. 1
Dular Root - Pi. 2	0.926942	0.926753	0.934039	0.991806	1	0.993978	0.862545	0.851687	0.864453	0.840713	0.841314	0.827425	0.656661	0.657556	0.644304	0.671558	0.676908	0.690842	0.612231	0.637011	0.59466	0.620071	0.627377	0.618057	Dular Root - Pi. 2
Dular Root - Pi. 3	0.922437	0.920651	0.930909	0.991773	0.993978	1	0.860746	0.852785	0.866997	0.839079	0.840359	0.831421	0.655458	0.656214	0.64323	0.671444	0.677524	0.692369	0.612725	0.638409	0.595748	0.619882	0.625367	0.617171	Dular Root - Pi. 3
PB1 Root + Pi. 1	0.885454	0.886466	0.882764	0.87382	0.862545	0.860746	1	0.984475	0.982125	0.955451	0.947327	0.946583	0.687625	0.687725	0.676788	0.683806	0.686796	0.697683	0.717559	0.74139	0.714253	0.734027	0.731945	0.72293	PB1 Root + Pi. 1
PB1 Root + Pi. 2	0.871793	0.871761	0.86639	0.861555	0.851687	0.852785	0.984475	1	0.988005	0.942828	0.938812	0.942485	0.69811	0.699372	0.687472	0.698798	0.701723	0.714888	0.730582	0.757521	0.725537	0.747068	0.740299	0.732817	PB1 Root + Pi. 2
PB1 Root + Pi. 3	0.881654	0.881907	0.878995	0.871655	0.864453	0.866997	0.982125	0.988005	1	0.938288	0.936643	0.943479	0.709248	0.713511	0.702621	0.714076	0.719077	0.730696	0.739083	0.766474	0.733027	0.754631	0.743803	0.74013	PB1 Root + Pi. 3
PB1 Root - Pi. 1	0.824742	0.819566	0.816969	0.863588	0.840713	0.839079	0.955451	0.942828	0.938288	1	0.994513	0.988194	0.664457	0.662137	0.649493	0.671608	0.675782	0.695931	0.704957	0.728583	0.704529	0.74124	0.739384	0.732335	PB1 Root - Pi. 1
PB1 Root - Pi. 2	0.819672	0.813403	0.812312	0.86454	0.841314	0.840359	0.947327	0.938812	0.936643	0.994513	1	0.987207	0.666772	0.664499	0.652093	0.676038	0.680598	0.702545	0.709477	0.73249	0.708895	0.750267	0.74422	0.737117	PB1 Root - Pi. 2
PB1 Root - Pi. 3	0.817154	0.811142	0.811384	0.853438	0.827425	0.831421	0.946583	0.942485	0.943479	0.988194	0.987207	1	0.674115	0.672663	0.661552	0.680714	0.688704	0.707995	0.71968	0.744746	0.72029	0.757527	0.747282	0.74392	PB1 Root - Pi. 3
Dular Shoot + Pi. 1	0.751672	0.741088	0.733464	0.649269	0.656661	0.655458	0.687625	0.69811	0.709248	0.664457	0.666772	0.674115	1	0.986794	0.988588	0.96986	0.976308	0.959468	0.931682	0.933202	0.918311	0.898247	0.89589	0.904224	Dular Shoot + Pi. 1
Dular Shoot + Pi. 2	0.750069	0.739998	0.734565	0.647347	0.657556	0.656214	0.687725	0.699372	0.713511	0.662137	0.664499	0.672663	0.986794	1	0.994981	0.974485	0.980949	0.962116	0.928225	0.931227	0.911126	0.891987	0.888063	0.899107	Dular Shoot + Pi. 2
Dular Shoot + Pi. 3	0.743948	0.733115	0.727095	0.634424	0.644304	0.64323	0.676788	0.687472	0.702621	0.649493	0.652093	0.661552	0.988588	0.994981	1	0.968816	0.978483	0.957158	0.933172	0.933884	0.916591	0.89203	0.886413	0.899212	Dular Shoot + Pi. 3
Dular Shoot - Pi. 1	0.731015	0.720171	0.714259	0.660717	0.671558	0.671444	0.683806	0.698798	0.714076	0.671608	0.676038	0.680714	0.96986	0.974485	0.968816	1	0.989703	0.990172	0.91401	0.918363	0.90072	0.896627	0.893057	0.9045	Dular Shoot - Pi. 1
Dular Shoot - Pi. 2	0.740575	0.729058	0.723649	0.666527	0.676908	0.677524	0.686796	0.701723	0.719077	0.675782	0.680598	0.688704	0.976308	0.980949	0.978483	0.989703	1	0.989945	0.925243	0.929323	0.911374	0.906612	0.896888	0.911615	Dular Shoot - Pi. 2
Dular Shoot - Pi. 3	0.733568	0.722043	0.718274	0.683105	0.690842	0.692369	0.697683	0.714888	0.730696	0.695931	0.702545	0.707995	0.959468	0.962116	0.957158	0.990172	0.989945	1	0.915844	0.92117	0.906224	0.910495	0.902895	0.916274	Dular Shoot - Pi. 3
PB1 Shoot + Pi. 1	0.703103	0.690181	0.682815	0.613038	0.612231	0.612725	0.717559	0.730582	0.739083	0.704957	0.709477	0.71968	0.931682	0.928225	0.933172	0.91401	0.925243	0.915844	1	0.994653	0.987897	0.974857	0.954597	0.975861	PB1 Shoot + Pi. 1
PB1 Shoot + Pi. 2	0.722069	0.709028	0.702432	0.63767	0.637011	0.638409	0.74139	0.757521	0.766474	0.728583	0.73249	0.744746	0.933202	0.931227	0.933884	0.918363	0.929323	0.92117	0.994653	1	0.980169	0.973343	0.952742	0.972691	PB1 Shoot + Pi. 2
PB1 Shoot + Pi. 3	0.683153	0.672296	0.664928	0.59807	0.59466	0.595748	0.714253	0.725537	0.733027	0.704529	0.708895	0.72029	0.918311	0.911126	0.916591	0.90072	0.911374	0.906224	0.987897	0.980169	1	0.974369	0.957149	0.976944	PB1 Shoot + Pi. 3
PB1 Shoot - Pi. 1	0.682655	0.672157	0.666252	0.625314	0.620071	0.619882	0.734027	0.747068	0.754631	0.74124	0.750267	0.757527	0.898247	0.891987	0.89203	0.896627	0.906612	0.910495	0.974857	0.973343	0.974369	1	0.974125	0.988885	PB1 Shoot - Pi. 1
PB1 Shoot - Pi. 2	0.68731	0.677972	0.671847	0.633459	0.627377	0.625367	0.731945	0.740299	0.743803	0.739384	0.74422	0.747282	0.89589	0.888063	0.886413	0.893057	0.896888	0.902895	0.954597	0.952742	0.957149	0.974125	1	0.975818	PB1 Shoot - Pi. 2
PB1 Shoot - Pi. 3	0.681231	0.671892	0.666337	0.622643	0.618057	0.617171	0.72293	0.732817	0.74013	0.732335	0.737117	0.74392	0.904224	0.899107	0.899212	0.9045	0.911615	0.916274	0.975861	0.972691	0.976944	0.988885	0.975818	1	PB1 Shoot - Pi. 3
‘+’ and ‘–‘indicate 320 µM Pi and 1 µM Pi in nutrient medium, respectively. Nmuber 1, 2 and 3 represent three biological replicates

## Sheet: Tablse S2
Supplementary Table S2. List of gene primers used in qPCR analysis
Gene ID	Forward Primer Sequence (5’- 3’)	Reverse Primer Sequence (5’- 3’)
Os01g04920	GCGCGCAGAATTGATCAAA	CTCAGGTGCTGGTAGGAACATCT
Os01g52230	CGACGAACGTACGCATGATT	TCCTCACACACACATTGTTCGA
Os01g58290	GCCACAAAGAAAGTGAACACCTT	CCCCTTGCACTTTCCACAA
Os02g22020	ACCACCTCCGCTTGATTAGTGT	TGTGATGCACTCTCGTACTACGTACA
Os03g17800	TGGCCATTATCGGTGCAAA	CACGACGATCCGGAATTCC
Os03g19420	TGATCAGCTCGTGTTCCCAA	CCTCTTGGTTCTGAGCCTCC
Os03g29250	ATGCCACATATTGCGACGAG	TCGATTTCAATTTGCTGCCAAAAG
Os03g40670	TCCCCCAACCGATCTTGTC	GAAAGTGTATGGATGCACCTGAAG
Os04g56990	GCCTGACGATCTACCACATCAA	CGCTGGCATGTACTTCGCTAT
Os06g18820	ATCCTGCCGTCCTACGTTAGG	CTAGAGCTTTTTTGCTGCAAGGT
Os06g40120	TATATGAAGGGCACGGTCGC	ACAGTAGAGCTTCCGCTTCG
Os08g06010	TCTGCTGAAGTTTGGGTGGG	AACAACCCGACAGCAACCAT
Os08g20420	AGTCGGGAATGTGCCTTACG	CTCGGGTCCTTGGAGAACAC
Os08g45000	GCAATTAAGCTGGCATGGGC	GGTACCATTGCGTCTTGGC
Os09g31430	CTTGACAGGTTCGGCCTCAT	CAGTAGCTGACTCCTTGCGG
Os10g02750	GCTCGATTCGCCTTCTACGA	TTTGCTGAAGCTCCAGTGGT
Os10g38860	CTGGTATGAGCACCTCAGCC	CAAGGTGAAGACGCGGAAGG
Os11g05400	GGCCCAATGTACATCACCATT	TGCCCCTTGATGAACTTGAGA
Os03g61829	CAGAGGAGGTTCTGTGCAGG	TGGGGTTGGTGGATTCAGTG
Os06g29790	AGACCTGCAAGGTGAGAGGA	CTGCCAGTAGTCCACGAAGG
Os01g58640	CCTCCCTCTTCTGTGCCACTA	TAGCCCGGGTCGCTTGT
OsActin1	CGGGCCTGACTCATCATACCTTTC	TCTTGGCCTCCCTCAGTACTT

## Sheet: Tablse S3
Supplementary Table S3. List of differentially expressed genes in 15-days-old Dular and PB1 root and shoot tissues under Pi deficiency at p value ≤0.05 with their fold changes and corresponding p values in different interactions
		(-Pi/+Pi)				DLR/PB1
Affymetrix ID	Gene ID	FC Dular Root	FC PB1 Root	FC Dular Shoot	FC PB1 Shoot	Root (+P)	Root (-P)	Shoot (+P)	Shoot (-P)	Functional Annotation	p (Genotype)	p (Genotype x Tissue)	p (Genotype x Tissue x Phosphorus)	p (Genotype x Phosphorus)	p (Tissue)	p (Tissue x Phosphorus)	p (Phosphorus)
Os.15850.1.S1_at	Os03g05334	990.199	1108.11	52.0966	38.9739	1.29316	1.15556	1.47353	4.77426	expressed protein	0.000609108	0.0876476	0.393855	0.694279	8.66851e-05	1.74131e-09	9.57034e-17
Os.11391.1.S1_at	Os10g02750	909.774	318.75	1.0207	1.01145	1.02548	2.92691	0.998759	0.9981	Ser/Thr protein phosphatase family protein, putative, expressed	0.00035913	0.000901929	0.00936202	0.00327735	1.03372e-17	2.28535e-15	1.05404e-15
Os.51876.1.S1_at	Os08g20420	627.681	190.769	110.822	123.367	-1.0504	3.1324	-1.03637	16.4294	MGD2, putative, expressed	0.114897	0.0543572	0.145068	0.181544	0.0017236	0.00835038	4.10033e-14
Os.12535.1.S1_at	Os01g52230	552.154	47.8624	68.3721	10.4685	-17.5319	-1.51972	-11.6398	4.38833	phosphoethanolamine/phosphocholine phosphatase, putative, expressed	2.32499e-07	0.760961	0.577728	0.000255537	0.686343	0.00111093	1.09613e-11
OsAffx.15484.1.S1_at	Os06g18820	439.771	126.45	3.76692	4.00779	-4.51784	-1.29904	1.62025	1.30605	serine threonine kinase, putative, expressed	0.251984	0.00511819	0.206865	0.275759	0.000129855	5.74692e-07	3.02339e-10
Os.9511.1.S1_at	Os03g40670	403.333	80.9605	2.88634	7.2326	-6.06216	-1.21685	1.45804	3.06148	glycerophosphoryl diester phosphodiesterase family protein, putative, expressed	0.00176651	0.0105814	0.00734163	0.391633	4.01433e-07	1.0097e-07	1.09613e-11
OsAffx.5608.1.S1_at	Os07g42324	329.22	62.5542	66.552	5.83225	-1.488	3.53693	1.34432	2.40983	expressed protein	1.19026e-05	0.00591604	0.361272	0.000118578	4.37705e-06	0.000129087	3.28499e-12
Os.51747.1.S1_at	Os03g29250	250.403	71.0507	381.8	193.904	-1.43436	2.45706	1.00274	3.4105	SPX domain-containing protein, putative, expressed	0.0193219	0.793776	0.37615	0.0052667	2.94314e-11	0.0376453	7.1298e-15
Os.46838.1.S1_at	Os10g25310	237.13	225.976	61.5369	27.7486	1.34908	1.41567	-1.36582	5.08861	SPX domain containing protein, putative, expressed	0.241081	0.538134	0.435917	0.384197	0.000184628	0.00121714	2.35876e-12
OsAffx.17712.1.S1_at	Os09g15240	232.795	33.5855	1.01613	1.01117	-7.60299	-1.09689	1.0024	-1.0128	carotenoid cleavage dioxygenase, putative, expressed	8.63107e-06	2.66022e-05	0.000649492	0.000283313	2.27268e-16	7.93293e-12	1.54538e-12
Os.9828.1.S1_at	Os07g44920	143.241	2.77082	1.03962	1.0289	1.0323	53.3662	-1.00527	-1.02403	expressed protein	3.44404e-05	9.98607e-05	0.00108893	0.000443233	1.14038e-07	8.94692e-06	1.48225e-06
Os.5152.1.S1_at	Os11g05400	134.78	25.7837	2.70641	1.2702	1.17146	6.12362	-3.46957	1.37378	Ser/Thr protein phosphatase family protein, putative, expressed	0.685331	3.12682e-05	0.252951	0.00412622	0.0062121	2.15085e-07	1.1666e-09
OsAffx.17875.1.S1_at	Os09g24520	111.156	201.712	172.71	103.14	1.02098	-1.77738	-1.10326	9.99505	pentatricopeptide, putative, expressed	0.615074	0.0915791	0.130883	0.90072	0.907031	0.722079	7.14771e-15
Os.50055.1.S1_at	Os08g45000	107.124	413.896	1.22464	2.77323	1.08318	-3.56698	1.00073	2.58993	inorganic phosphate transporter, putative, expressed	0.00488062	0.581745	0.536792	0.0120913	6.22288e-11	1.18832e-08	1.22945e-10
Os.13966.1.S1_at	Os01g71420	94.026	41.7921	10.2363	11.4533	-1.07658	2.08982	1.26432	2.87511	Ser/Thr protein phosphatase family protein, putative, expressed	0.019371	0.489617	0.14395	0.227709	0.000180588	6.07653e-06	1.86462e-13
Os.53801.1.S1_at	Os03g17800	90.4392	9.07246	12.0823	6.87567	-3.18939	3.12553	-1.07608	2.06191	phosphatidylinositol transfer protein alpha isoform, putative, expressed	0.587861	0.58661	0.132222	0.00580714	0.197519	0.026051	2.16551e-09
Os.26943.1.S1_at	Os09g32840	84.1465	31.4845	1.21598	4.0423	1.03645	2.77004	5.46082	0.996297	nucleotide pyrophosphatase/phosphodiesterase, putative, expressed	3.61422e-05	0.0795036	0.0192406	0.77504	0.136043	5.58373e-07	9.43852e-10
Os.11870.1.S1_at	Os01g04920	82.6597	56.1836	16.501	10.1867	1.19688	1.76091	-1.06765	3.3777	glycosyl transferase, group 1 domain containing protein, expressed	0.00520429	0.285393	0.855178	0.0637245	5.32252e-05	1.64976e-06	1.81369e-14
Os.8510.1.S1_at	Os10g18760	75.708	1.01461	1.01658	1.00912	1.02594	76.5529	0.998231	1.00025	dirigent, putative, expressed	1.26584e-11	1.15893e-10	3.5244e-09	3.34272e-09	4.05547e-12	1.04291e-09	1.37788e-10
OsAffx.20681.1.S1_at	Os06g10750	73.8223	4.52293	-1.02376	1.1905	-70.392	-4.31276	1.67347	1.88651	integral membrane protein DUF6 containing protein, expressed	6.76345e-06	1.08173e-06	0.013092	0.012863	3.87915e-12	2.31589e-05	2.98258e-06
OsAffx.30150.1.S1_at	Os04g45510	72.2163	9.55746	-1.0733	1.12213	-17.6096	-2.33054	-2.80666	-1.09678	expressed protein	9.65886e-07	0.0891685	0.0771489	0.0840419	8.80186e-12	8.1026e-06	1.46168e-06
Os.36161.1.S1_at	Os01g58960	71.7186	3.8028	1.02435	1.04536	1.79899	33.9279	1.02559	-1.05582	cytochrome P450, putative, expressed	0.000883383	0.0020629	0.0738792	0.0379313	5.0792e-07	0.000546524	0.000119745
Os.55687.1.S1_at	Os06g44220	64.6703	130.052	423.452	656.436	2.60377	1.29476	-1.06471	10.4807	OsRCI2-9 - Putative low temperature and salt responsive protein, expressed	0.381714	0.0426767	0.819583	0.287727	2.33566e-06	0.00178397	7.219e-13
Os.56959.1.S1_at	Os04g47140	64.0393	73.4474	4.06551	2.14618	-2.59862	-2.98039	-3.00171	4.74962	expressed protein	9.9376e-07	0.335987	0.221919	0.427612	6.59446e-14	4.93822e-08	1.33113e-11
Os.53255.1.S1_at	Os04g25900	62.5287	5.32857	1.03713	1.02476	-6.03481	1.94449	0.998654	-1.06187	go35 NBS-LRR, putative, expressed	0.0460131	0.0644082	0.00570453	0.00205354	7.78657e-13	7.19636e-07	1.06836e-07
Os.4995.1.S1_at	Os03g55776	53.3034	2.47724	1.43861	1.89791	-75.5241	-3.50993	1.91776	2.19289	expressed protein	6.02932e-06	4.06459e-07	0.00326891	0.00479456	2.98975e-11	0.000384662	1.4449e-06
OsAffx.27422.1.S1_at	Os06g02520	52.2559	8.68584	1.74663	-1.06873	-4.62939	1.29957	-1.52089	-1.43412	interacting protein of DMI3, putative, expressed	0.0130901	0.0833078	0.154753	0.00247831	1.82224e-13	9.17273e-07	2.9218e-08
Os.49226.1.S1_at	Os12g38750	49.919	48.4524	7.04329	4.69902	1.87406	1.93078	4.65371	1.01862	nucleotide pyrophosphatase/phosphodiesterase, putative, expressed	2.33982e-08	0.000402648	0.554918	0.467679	1.53293e-05	2.2556e-06	4.28044e-12
OsAffx.23386.1.S1_at	Os01g25160	49.371	6.18166	1.0112	1.00627	1.01706	8.12296	1.00221	0.996047	jacalin-like lectin domain containing protein, expressed	2.97937e-05	9.57801e-05	0.00100475	0.000414687	6.60049e-11	1.16722e-08	1.81788e-09
Os.54717.1.S1_at	Os12g21940	44.4249	5.54352	3.72055	3.62813	-1.13762	7.04436	-2.49193	2.42974	expressed protein	0.97562	0.000217116	0.0685007	0.0283296	4.93203e-07	0.00429979	4.72625e-08
OsAffx.29848.1.S1_at	Os09g14670	42.3652	2.72937	11.2119	4.3	-6.90469	2.24803	-1.87529	1.90366	phosphoenolpyruvate carboxylase, putative, expressed	0.0101529	0.129942	0.0255169	3.88576e-05	0.630009	0.232393	4.39723e-10
Os.52435.1.S1_at	Os06g29790	41.4826	31.7134	31.9679	4.53167	-1.02012	1.28225	-6.04927	2.61199	phosphate transporter 1, putative, expressed	0.0473357	0.0241962	0.12489	0.0198647	3.49451e-06	0.0235953	3.85635e-10
Os.56946.1.S1_at	Os11g14910	40.1615	1.96374	-1.07251	1.14196	-77.2553	-3.77748	1.07895	-1.44162	NADP-dependent oxidoreductase, putative, expressed	2.19059e-07	1.35379e-06	0.00289487	0.00314945	1.06715e-13	9.14096e-05	1.67246e-05
OsAffx.7934.1.S1_at	Os10g39390	39.0488	12.6186	1.04151	1.00951	1.22087	3.77804	-1.01695	-1.00803	Eukaryotic aspartyl protease domain containing protein, expressed	0.00361476	0.00655373	0.125647	0.0603343	1.40019e-10	4.44526e-08	6.93366e-09
OsAffx.19633.1.S1_at	Os12g12600	36.0943	4.74487	1.02081	1.02205	-8.66079	-1.13853	1.02626	-1.03275	dirigent, putative, expressed	0.110895	0.125277	0.276164	0.306323	2.47898e-06	0.0100532	0.00355052
Os.54933.1.S1_at	Os04g34490	35.3346	10.4804	3.89675	1.11309	-1.61283	2.09042	1.70704	-1.64754	nodulin, putative, expressed	0.00292364	0.0213885	0.975599	0.016308	7.88186e-07	0.000210392	2.67088e-07
OsAffx.15530.1.S1_at	Os06g20960	35.1278	2.39552	-1.21349	-1.10314	-11.4838	1.27692	-1.25486	-1.34304	SAM dependent carboxyl methyltransferase, putative, expressed	0.0187029	0.163445	0.109576	0.0828023	6.34705e-07	0.00306017	0.00300395
OsAffx.18704.1.S1_at	Os11g06180	34.9586	12.5394	1.00647	-1.0464	1.02477	2.85694	-1.11927	-1.00984	nodulation-signaling pathway 2 protein, putative, expressed	0.00984792	0.00199256	0.0533392	0.0132859	1.98049e-12	6.07813e-10	1.14063e-10
Os.17536.1.S1_at	Os09g26670	34.3075	32.0687	22.4024	6.05701	2.33455	2.49753	-2.10123	3.00558	expressed protein	0.0304258	0.0213323	0.195893	0.159238	0.000392869	0.0331073	5.49589e-10
Os.27569.1.S2_at	Os09g30490	33.8132	6.52317	12.4119	7.39083	-95.0775	-18.3421	-13.5377	7.87252	EF hand family protein, expressed	5.60119e-08	0.0532331	0.513884	0.221865	0.11198	0.60099	2.976e-06
Os.5638.1.S1_at	Os03g16610	33.7516	1.44388	1.79511	1.05174	-18.7374	1.24754	-2.2501	1.20786	laccase precursor protein, putative, expressed	1.23232e-05	0.0274201	0.00828254	0.000236894	0.000647452	0.000645345	6.83198e-06
OsAffx.5133.1.S1_at	Os06g47130	33.1829	5.4472	-1.20584	1.19385	-2.71598	2.24292	-1.0929	2.21029	C2 domain containing protein, expressed	0.559101	0.806773	0.204781	0.40096	9.25727e-08	0.00426197	0.00156416
Os.47792.1.S1_at	Os02g01590	31.0483	1.11665	1.63089	-1.06597	1.04721	29.1176	-1.9296	-1.19706	glycosyl hydrolases, putative, expressed	0.00251303	0.000107298	0.0213485	0.000765289	6.60255e-08	0.00411434	0.000175952
Os.46718.1.S1_at	Os10g08319	30.7528	2.55627	2.09191	1.63257	-4.86743	2.4716	1.14663	-1.33686	cytochrome P450, putative, expressed	0.827837	0.119899	0.0477651	0.00606071	1.87813e-09	0.00250438	2.96507e-06
OsAffx.6000.1.S1_at	Os08g31670	30.4442	24.68	25.2818	10.5505	1.16347	1.43521	1.09775	8.86311	transporter, putative, expressed	0.238596	0.715917	0.737399	0.531554	0.534014	0.564752	7.0655e-07
Os.34087.2.A1_at	Os01g46140	30.2691	2.24453	1.26388	1.53332	-11.2358	1.20024	-1.17697	1.92517	expressed protein	7.40141e-07	0.000345934	3.30961e-05	7.5404e-05	1.20065e-11	9.98927e-07	6.3338e-09
Os.49478.1.S1_at	Os12g12000	29.911	1.00573	4.39201	1.23137	2.01326	59.8753	2.01573	1.16386	RALFL46 - Rapid ALkalinization Factor RALF family protein precursor, expressed	3.90804e-05	0.147919	0.240696	0.0126196	0.267559	0.361232	0.0031146
OsAffx.14028.1.S1_at	Os04g29000	29.2247	1.14288	1.20417	-1.02968	1.73419	44.345	-1.03806	-1.04574	sulfotransferase domain containing protein, expressed	2.97116e-09	4.3835e-08	2.12858e-05	3.72172e-06	1.23504e-09	2.73073e-06	2.16933e-07
Os.56001.1.S1_at	Os06g21920	29.2203	6.31034	1.83933	1.03973	1.05278	4.87494	1.03558	-1.05112	inorganic phosphate transporter 1-9, putative, expressed	0.000332449	0.0794806	0.177492	0.00394674	5.04027e-07	3.7434e-06	4.72625e-08
Os.49146.1.S1_at	Os05g51240	28.0003	18.9847	-1.33662	-1.23458	-2.27177	-1.5403	1.50591	-1.30489	hydrolase, alpha/beta fold family domain containing protein, expressed	0.341575	0.0037755	0.536821	0.659506	2.78117e-07	1.16851e-07	1.26979e-07
Os.11491.1.S1_at	Os03g19290	27.8702	13.262	9.96907	4.0818	-10.7039	-5.09346	-2.21636	2.58953	mitochondrial import inner membrane translocase subunit Tim17, putative, expressed	0.0181102	0.10547	0.959226	0.496028	0.246223	0.385863	0.000208677
OsAffx.19632.1.S1_at	Os12g12590	27.6814	1.59935	1.10469	1.03665	-13.0533	1.32594	-1.06392	-1.02374	NADP-dependent oxidoreductase, putative, expressed	0.00109464	0.00331689	0.00435784	0.0012067	1.31238e-11	0.000174188	2.15883e-05
Os.54595.1.S1_at	Os06g19800	27.5031	-2.63555	-1.20447	1.36193	-2.04071	35.52	1.53425	-2.02157	BURP domain containing protein, expressed	0.00679474	0.0420402	0.00516544	0.00979165	1.64522e-09	0.142916	0.0474717
Os.6354.1.S1_at	Os12g02370	27.2104	3.888	1.563	-1.00588	-19.8607	-2.83783	-6.67126	5.72746	chalcone--flavonone isomerase, putative, expressed	4.0003e-09	0.294399	0.123004	0.00563846	2.05761e-11	5.27493e-05	1.72263e-06
Os.47938.1.S1_at	Os04g43290	26.8232	4.63263	8.92639	1.27575	-2.06455	2.80451	-1.24913	-1.32725	ARPC2B, putative, expressed	0.00260974	0.0453531	0.807173	4.96663e-05	6.49363e-08	0.00177571	5.25643e-09
Os.8199.1.S1_at	Os12g16410	26.1482	1.88696	2.11267	-1.06339	-48.9702	-3.53389	-1.20313	-1.02672	isoflavone reductase, putative, expressed	2.8487e-09	2.516e-09	0.00349084	6.27791e-06	3.34698e-07	7.35994e-06	2.94836e-08
Os.2375.1.S1_at	Os04g41980	25.1081	2.65321	1.02435	1.01202	1.17722	11.1404	0.996212	-1.06065	ATOZI1, putative, expressed	0.000231254	0.000563852	0.0118871	0.00436039	8.91315e-10	2.3778e-05	4.47719e-06
Os.10597.1.S1_at	Os01g53350	24.2735	3.72713	3.10955	-1.09213	-16.963	-2.60462	-4.06257	1.58689	anthocyanidin 5,3-O-glucosyltransferase, putative, expressed	4.48838e-06	0.0214323	0.557568	0.00602535	3.55277e-06	0.00302873	1.15923e-05
Os.54318.1.S1_at	Os11g04290	23.8082	1.5382	1.07427	1.02237	-3.7879	4.08616	0.99902	-2.0016	cytochrome P450, putative, expressed	0.767346	0.953484	0.000225088	8.30351e-05	5.18044e-15	6.74516e-06	7.8905e-07
Os.50896.1.S1_at	Os01g66010	23.6685	1.4628	-1.27933	1.45288	-203.387	-12.5701	-1.28316	1.59487	amino acid transporter, putative, expressed	1.96066e-07	2.05648e-05	0.0377459	0.125961	0.382109	0.0175434	0.00451864
Os.1723.1.S1_at	Os01g18220	23.6525	13.4812	1.8929	2.44895	-2.36491	-1.34793	-2.67551	2.64831	expressed protein	0.000711754	0.228225	0.465363	0.77757	0.139989	0.000798254	8.7922e-07
Os.27304.1.A1_at	Os04g52660	23.1069	1.10794	1.36993	1.02128	5.04843	105.289	1.25401	-1.05913	expressed protein	3.97262e-11	6.17578e-09	0.000150778	1.55588e-05	5.50892e-10	3.6253e-05	9.12735e-07
Os.52780.1.S1_at	Os05g07710	22.9467	8.44339	9.53495	6.36759	-8.85663	-3.25886	-10.613	5.92863	WD40-like domain containing protein, putative, expressed	7.65475e-07	0.364965	0.671892	0.312877	0.638098	0.38801	4.01995e-07
Os.57292.1.S1_at	Os07g34690	22.1384	4.02605	1.02831	1.00753	-1.86273	2.95201	-1.00559	-1.03359	expressed protein	0.696317	0.736876	0.291846	0.309532	1.64618e-05	0.00890355	0.00310257
Os.54304.1.S1_at	Os04g09390	22.1009	8.49033	12.54	2.1914	-7.81088	-3.00064	-1.07193	-17.4877	HEV3 - Hevein family protein precursor, expressed	0.421373	0.0374448	0.787437	0.325353	4.40718e-09	0.460262	0.000914815
Os.52261.1.S1_at	Os04g47360	21.6595	-2.71093	20.2606	-1.62464	-6.51409	9.01392	-5.9926	1.10574	OsPOP9 - Putative Prolyl Oligopeptidase homologue, expressed	0.858227	0.77965	0.764618	0.00029469	0.0392729	0.809465	0.00503982
Os.49997.1.S1_at	Os05g12400	21.1638	136.333	1.58031	1.15326	-3.39784	-21.8883	-1.22997	1.35098	BURP domain containing protein, expressed	1.39581e-05	7.02631e-05	0.0612631	0.122018	6.10749e-11	9.89545e-07	3.58499e-08
OsAffx.27370.1.S1_at	Os05g48570	21.0067	-1.76122	1.01178	1.014	-5.93624	6.23245	1.00754	-1.06829	expressed protein	0.937024	0.967959	0.00332867	0.0013198	2.60329e-09	0.0201602	0.00759965
Os.11975.2.A1_at	Os01g68300	20.9721	2.97156	1.33807	1.81974	-50.7553	-7.19158	1.67511	2.47426	expressed protein	2.01688e-05	5.09797e-06	0.106354	0.182164	2.51024e-10	0.00938536	8.41605e-05
Os.52978.1.S1_at	Os08g43654	20.8201	2.70708	2.93366	1.15922	-12.5777	-1.63538	-1.21788	-1.3965	MATE efflux family protein, putative, expressed	0.00519377	0.000639024	0.285119	0.00685291	2.5259e-06	0.0110019	1.61533e-05
Os.11840.1.S1_at	Os06g40120	20.23	13.4558	15.0848	6.22703	1.28602	1.93345	-1.44967	2.57593	SPX domain containing protein, putative, expressed	0.00011004	0.00371886	0.14299	0.000186754	0.46044	0.000905882	1.47662e-15
Os.50975.1.S1_at	Os05g49370	20.1937	5.89251	-1.02886	1.06201	-2.88278	1.18879	-1.19359	1.91093	DUF1645 domain containing protein, putative, expressed	0.0100839	0.376555	0.077521	0.0717903	3.62116e-12	9.73528e-07	1.6501e-07
Os.47737.1.S1_at	Os02g48450	20.1822	1.79647	2.06465	1.19473	-7.30338	1.53824	-2.28371	1.04967	xylem cysteine proteinase 2 precursor, putative, expressed	0.00344176	0.599719	0.130323	0.00724504	2.93029e-05	0.0151744	8.31824e-05
Os.2019.1.S1_at	Os01g50460	20.0635	1.58797	1.25613	-2.41493	-14.943	-1.1827	-10.2031	3.01572	nodulin MtN3 family protein, putative, expressed	8.33503e-09	0.273372	0.111844	0.000122958	2.22963e-08	3.06705e-05	0.000305346
Os.3406.1.S1_at	Os04g51160	19.747	6.76525	2.39004	1.07111	-36.3977	-12.4697	-8.72277	1.35934	Alternative oxidase	1.83113e-07	0.0425661	0.874031	0.227132	0.003983	0.0107429	0.000161369
Os.23712.2.S1_at	Os08g17784	19.5703	212.854	11.4009	19.8973	-4.51654	-49.1235	-11.5137	19.0919	purple acid phosphatase, putative, expressed	4.30872e-12	0.946015	0.0300276	0.00040791	0.994015	0.000423696	2.27546e-12
Os.51945.1.S1_at	Os02g22020	19.4231	4.91145	15.3918	4.12677	-2.79312	1.41586	-4.76082	2.49441	MYB family transcription factor, putative, expressed	9.19136e-06	0.0179938	0.925038	7.66764e-05	5.82847e-05	0.441143	1.61879e-11
OsAffx.14163.1.S1_at	Os04g35660	19.3596	1.2889	1.09881	1.15869	-1.4713	10.2088	1.0787	-1.0999	no apical meristem protein, putative, expressed	0.0164172	0.0446531	0.0283516	0.0146257	2.90955e-07	0.00797161	0.000916818
Os.8673.1.S1_at	Os11g20090	19.3315	1.02886	1.04052	1.34866	-2.67333	7.02842	-1.00746	-3.55196	O-methyltransferase, putative, expressed	0.29466	0.0932093	0.00351234	0.00494832	1.32125e-13	0.00567356	0.000303749
Os.50391.1.S1_at	Os03g13030	19.0832	6.16462	2.65242	1.41321	-6.72468	-2.17233	-1.08556	1.5234	lecithin cholesterol acyltransferase, putative, expressed	3.00112e-05	2.49431e-06	0.338726	0.00212962	4.16022e-12	4.53177e-06	1.53048e-09
OsAffx.24802.1.S1_at	Os02g50000	18.9611	3.4044	-1.07496	-1.14415	-1.89819	2.93415	-1.4686	-1.13361	GDSL-like lipase/acylhydrolase, putative, expressed	0.768746	0.243258	0.188183	0.161115	7.25878e-06	0.00137439	0.000995128
Os.21280.1.S1_at	Os12g25490	18.8458	1.62729	2.89364	1.74004	-4.58504	2.52585	-2.50982	1.69863	O-methyltransferase, putative, expressed	0.0108458	0.317704	0.0779532	0.00289772	0.668815	0.061557	6.5802e-06
Os.15942.4.S1_at	Os04g34600	18.8045	1.23104	3.15941	1.09195	1.03271	15.7749	1.001	1.06472	abscisic stress-ripening, putative, expressed	2.41688e-06	0.00966674	0.056331	6.43035e-05	0.00200436	0.0130457	2.47857e-06
Os.23482.1.S1_at	Os08g19420	18.7567	2.06773	1.5888	-1.01618	-9.34402	-1.03008	-1.42735	-1.36517	O-methyltransferase, putative, expressed	0.0344257	0.103648	0.255009	0.0836415	0.472577	0.043948	0.00425561
Os.16326.1.S1_at	Os02g17780	18.7059	35.4855	-1.18393	-1.59984	-2.68791	-5.09903	3.63947	-1.58879	ent-kaurene synthase, chloroplast precursor, putative, expressed	0.773253	5.07111e-05	0.450648	0.777396	1.03915e-05	1.60435e-05	2.72529e-05
Os.11885.1.S1_at	Os08g06010	18.7007	11.834	19.7293	7.06106	-3.58711	-2.26996	-6.4973	3.82981	transporter, major facilitator family, putative, expressed	1.18272e-08	0.188656	0.327798	0.0138085	0.833468	0.429594	7.43024e-12
Os.51206.1.S1_at	Os04g49620	18.3959	2.39919	2.61282	1.29632	-9.81579	-1.28017	-1.6686	1.35161	DUF581 domain containing protein, expressed	3.29665e-06	0.000154397	0.043525	9.92952e-05	2.32882e-07	0.000144351	2.74645e-08
Os.15894.1.A2_at	Os01g73170	17.2632	12.778	1.93167	1.69572	4.33306	5.85399	2.12288	1.32445	peroxidase precursor, putative, expressed	4.0679e-09	0.0020861	0.777732	0.427155	6.10261e-11	8.08988e-07	9.39862e-10
OsAffx.18580.1.S1_at	Os10g39380	17.2033	7.86897	1.01549	1.00636	1.05001	2.29555	-1.00736	1.0003	aspartic proteinase nepenthesin-1 precursor, putative, expressed	0.0112429	0.0189988	0.119446	0.063429	4.06196e-11	9.22915e-09	1.34349e-09
Os.40000.1.S1_at	Os10g38600	17.0332	2.27228	-1.01088	1.06482	-10.2776	-1.37106	-7.19742	-1.44012	glutathione S-transferase GSTU6, putative, expressed	4.75919e-09	0.0370229	0.0200536	0.0125492	2.89377e-14	0.000105033	1.94655e-05
OsAffx.26318.1.S1_at	Os04g34000	16.9544	8.69831	23.1544	14.5361	-2.80116	-1.43711	-3.24099	5.66919	digalactosyldiacylglycerol synthase, chloroplast precursor, putative, expressed	4.4081e-06	0.345338	0.781602	0.0887744	0.39234	0.248177	1.5719e-11
Os.41637.1.S1_at	Os01g50080	16.9484	1.16596	1.94211	4.50084	7.1643	104.14	28.9114	-1.30211	MDR-like ABC transporter, putative, expressed	2.92414e-06	0.716255	0.169339	0.441073	0.255265	0.743422	0.0190254
OsAffx.30792.1.S1_at	Os11g03290	16.762	2.94318	1.12916	1.52193	1.26148	7.18438	1.27438	0.998308	nucleoside-triphosphatase, putative, expressed	0.00181174	0.0111066	0.0501522	0.106555	2.33625e-06	0.000755436	1.38686e-05
OsAffx.27066.1.S1_at	Os05g28770	16.4576	2.73683	1.01424	1.0256	-2.66345	2.25774	1.00818	-1.07001	GCRP9 - Glycine and cysteine rich family protein precursor, expressed	0.842027	0.850175	0.140698	0.0991929	2.20514e-07	0.00142296	0.00036195
Os.37067.1.S1_at	Os10g37760	16.393	1.57648	3.19483	1.31076	-245.456	-23.6049	-118.406	2.08964	OsRhmbd17 - Putative Rhomboid homologue, expressed	5.27672e-10	0.996034	0.377784	0.0520417	0.000730125	0.305269	0.00278361
Os.30306.1.A1_at	Os09g39530	16.3178	2.33705	4.74277	-1.16634	-74.5739	-10.6805	-2.18697	-2.8288	Cupin domain containing protein, expressed	0.000208749	0.00033616	0.91531	0.0537096	3.87591e-07	0.272942	0.00420461
Os.2376.1.S1_at	Os03g17480	16.3017	4.54063	1.96024	1.90027	-10.3522	-2.88348	-1.3548	2.12334	IN2-1 protein, putative, expressed	0.00175255	0.0275633	0.388707	0.377277	0.00742355	0.0477054	0.000192171
OsAffx.11955.1.S1_at	Os02g09440	16.1493	16.1735	4.87022	3.73788	1.22113	1.2193	-1.40297	4.08605	expressed protein	0.966714	0.0389306	0.568241	0.540045	1.52675e-13	1.31481e-05	3.21136e-12
Os.51063.1.S1_at	Os09g28210	15.946	-1.65628	5.08612	1.27299	-198.092	-7.5003	-7.97319	1.42934	bHelix-loop-helix transcription factor, putative, expressed	5.97318e-06	0.0149981	0.359852	0.0263484	0.044803	0.858407	0.027027
Os.855.1.S1_at	Os01g03730	15.827	9.40467	2.22428	1.68958	1.29649	2.18184	2.52717	-1.14078	nuclease PA3, putative, expressed	0.011508	0.374703	0.889829	0.585101	0.00508416	0.021414	0.000109678
Os.53780.1.S1_at	Os04g49500	15.651	15.2645	7.37963	5.30839	1.20538	1.2359	1.39313	2.63946	U-box domain-containing protein, putative, expressed	0.0854776	0.494565	0.800531	0.733144	0.319739	0.114759	5.22563e-08
Os.27963.1.A1_at	Os01g72900	15.5547	10.7641	-3.59913	-2.38874	-8.69634	-6.01805	-1.44988	-1.88431	abscisic stress-ripening, putative, expressed	0.000672685	0.048988	0.65908	0.980726	0.0462502	0.000235389	0.0435723
Os.54065.1.S1_at	Os10g25000	15.4587	8.88662	5.8969	6.84248	-1.23194	1.41203	1.01055	2.72026	expressed protein	0.97498	0.358779	0.0999578	0.286836	0.0146098	0.0019845	1.69545e-13
OsAffx.10896.1.S1_at	Os01g03640	15.4325	1.53476	1.04727	-1.006	1.99386	20.0488	0.996989	-1.16222	multicopper oxidase domain containing protein, expressed	4.81631e-05	0.000169765	0.0408534	0.0132829	2.73928e-07	0.00213181	0.000553411
Os.4604.1.S1_at	Os03g15460	15.4025	2.94642	2.09951	1.63764	-6.0067	-1.14905	1.17103	-1.25017	expressed protein	0.00585177	8.11875e-05	0.0445004	0.00270519	6.55584e-08	0.000226305	4.55629e-08
Os.6089.1.S1_at	Os04g15920	15.4014	4.08674	-1.00174	1.20293	-17.8035	-4.72412	-2.09497	1.30818	dehydrogenase, putative, expressed	1.62757e-06	0.00717953	0.187603	0.330301	0.148727	0.00146172	0.000200647
Os.10743.1.S1_at	Os06g33200	15.1093	2.16359	1.95459	1.22083	-1.94988	3.58146	1.04178	4.13552	expressed protein	0.196825	0.958429	0.226692	0.0499393	4.36889e-12	0.0393883	0.00041426
OsAffx.26635.1.S1_at	Os04g56570	15.0731	2.79896	1.01848	1.01481	-1.02941	5.23137	0.997522	-1.00833	heavy metal-associated domain containing protein, expressed	0.00478115	0.00860527	0.036918	0.0150535	3.70859e-07	2.76102e-05	5.27718e-06
Os.52678.1.S1_at	Os04g41130	15.0503	2.01374	-1.80864	1.10573	-1.21258	6.16359	3.57205	-1.14546	osFTL6 FT-Like6 homologous to Flowering Locus T gene; contains Pfam profile PF01161: Phosphatidylethanolamine-binding protein, expressed	4.16182e-05	0.748896	0.00777392	0.131801	0.674468	0.000153804	0.000598047
Os.52054.1.S1_at	Os01g72160	15.0226	5.55252	1.35033	1.0322	-11.1666	-4.12729	-1.81979	-1.21567	glutathione S-transferase, putative, expressed	7.98425e-06	0.00230493	0.474934	0.231008	8.94344e-11	0.000441608	2.75546e-05
Os.14411.1.S1_at	Os06g16640	14.7933	1.56907	2.58326	-1.02431	1.5821	14.9161	-1.32763	3.26425	carboxyl-terminal peptidase, putative, expressed	0.0235598	0.094303	0.539375	0.117655	5.46664e-10	0.30475	0.0251198
OsAffx.13082.1.S1_at	Os03g27690	14.7749	1.69285	1.0204	1.00398	1.02736	8.96663	-1.00746	-1.00571	expressed protein	0.0104729	0.0190373	0.0875642	0.0408611	0.000592024	0.00474276	0.0015043
Os.10399.1.S1_at	Os05g02310	14.4049	4.7401	2.73172	1.61224	-1.38129	2.20008	-1.04901	-1.06323	soluble inorganic pyrophosphatase, putative, expressed	0.0432784	0.946413	0.308726	0.00679386	8.26635e-09	0.000114322	1.02733e-08
Os.22278.1.S1_at	Os09g38320	14.2472	4.75945	1.20008	1.72255	-16.8726	-5.63649	-1.14095	1.82195	phytoene synthase, chloroplast precursor, putative, expressed	1.92651e-07	1.80377e-05	0.119619	0.368604	0.00124466	0.000226305	1.64743e-06
Os.50969.1.S1_at	Os03g46150	14.2328	2.33763	1.4517	1.02724	-2.50184	2.43363	-1.19905	1.11713	LTPL72 - Protease inhibitor/seed storage/LTP family protein precursor, expressed	0.920379	0.984083	0.0360963	0.00105774	0.000571365	3.83108e-05	7.7721e-07
Os.8845.1.S1_at	Os01g60120	14.1783	1.92882	1.10576	-1.08455	-32.5157	-4.42346	-1.77665	1.52832	transmembrane protein 56, putative, expressed	2.89253e-10	2.23833e-07	0.00519953	0.000492941	1.43345e-11	9.34605e-06	1.73933e-06
Os.46160.2.S1_at	Os10g30790	14.1778	6.80675	2.99661	5.5581	-1.47453	1.41258	-1.3858	3.7938	inorganic phosphate transporter, putative, expressed	0.0281346	0.0583703	0.131362	0.881352	0.0022094	0.0279685	1.31302e-08
Os.32498.1.S1_at	Os08g06170	14.159	-1.01486	3.46023	-1.22137	1.23159	17.6971	1.01027	0.996117	berberine and berberine like domain containing protein, expressed	3.7543e-06	0.0380262	0.184917	0.000179789	0.839574	0.0915178	0.000113938
Os.48215.1.A1_at	Os05g43940	13.7138	1.89171	-1.02772	3.36475	-3.71005	1.954	3.07774	-1.10031	O-methyltransferase, putative, expressed	0.664553	0.0792216	0.0170327	0.497104	3.14291e-05	0.0829841	0.000178777
Os.46006.1.S1_at	Os07g47140	13.6497	1.86693	2.04486	1.23769	-5.36795	1.36203	-2.96252	6.14057	CCT/B-box zinc finger protein, putative, expressed	0.00882908	0.800259	0.283224	0.0794633	7.34924e-09	0.121411	0.00193723
Os.10196.1.S1_at	Os01g58320	13.5273	1.61421	-1.08806	-1.91105	-116.414	-13.8917	-4.47836	-1.31841	expressed protein	1.07292e-08	9.89321e-05	0.196063	0.0259365	7.11116e-07	0.00309462	0.0284824
Os.7688.1.S1_at	Os10g31040	13.4889	2.23415	1.07906	1.21084	-5.78425	1.0438	1.38461	5.44538	Citrate transporter protein, putative, expressed	0.016456	0.000317602	0.00882593	0.00831081	3.75575e-16	5.33661e-05	2.47857e-06
OsAffx.31457.1.S1_at	Os11g43480	13.4729	1.01603	1.63008	1.00676	1.05834	14.0341	1.00016	0.999711	Leucine Rich Repeat family protein, expressed	0.00116939	0.0238654	0.106835	0.0076166	0.015597	0.0664843	0.00295639
Os.51226.1.S1_at	Os03g52910	13.4568	36.6271	2.75612	7.7161	-2.64514	-7.19958	-10.8564	19.113	uncharacterized UPF0114 domain containing protein, expressed	5.89644e-06	0.0593252	0.989912	0.28319	0.00958159	0.0972513	1.16763e-05
OsAffx.2511.1.S1_at	Os02g05060	13.3608	1.36838	1.54711	1.46568	1.74204	17.0092	1.17839	-1.52575	OsSAUR5 - Auxin-responsive SAUR gene family member, expressed	8.05796e-05	0.00150492	0.0575046	0.0200586	1.50205e-07	0.0418454	0.000243621
Os.54047.1.A1_at	Os06g32860	13.3009	-1.02677	1.08064	1.03809	1.87776	25.6447	1.0255	-1.05403	zinc finger C-x8-C-x5-C-x3-H type family protein, expressed	2.31062e-10	3.04406e-09	3.66824e-06	1.99337e-06	4.58671e-11	2.40502e-06	1.87599e-07
Os.19861.1.S1_at	Os07g03730	13.2803	1.12502	1.46178	5.69671	1.5727	18.5649	-10.3551	34.7603	SCP-like extracellular protein, expressed	0.143326	0.000210985	0.157505	0.635569	0.139674	0.821685	0.029175
OsAffx.4133.1.S1_at	Os04g50020	13.1155	1.12924	1.03791	1.05299	-4.22785	2.74713	-1.00952	-1.17981	heavy-metal-associated domain-containing protein, putative, expressed	0.576423	0.666653	0.0654311	0.0320024	2.97013e-08	0.0257788	0.00747832
Os.16317.1.S1_at	Os04g45480	13.1095	1.87009	3.10311	1.45779	1.72863	12.1178	2.30915	-1.12103	heat shock protein STI, putative, expressed	8.18964e-10	0.157298	0.0632937	8.35094e-05	0.234144	0.00361648	3.74344e-08
OsAffx.13195.1.S1_at	Os03g36080	12.973	2.25068	1.73732	-1.02955	-7.8365	-1.35955	1.08293	2.92026	expressed protein	0.068213	0.00465917	0.317435	0.050288	1.26069e-10	0.0204792	0.000823103
OsAffx.16631.1.S1_at	Os07g39210	12.7976	7.91267	-1.17854	5.33847	-8.6826	-5.3684	-1.4545	3.83001	expressed protein	0.00171059	0.505936	0.316185	0.541648	0.00472319	0.222632	0.00501733
Os.49079.1.A1_at	Os04g51920	12.6117	2.84964	8.9777	4.50781	-1.19613	3.70003	1.73923	2.22453	protein disulfide isomerase, putative, expressed	1.16367e-05	0.1913	0.212629	0.0018158	5.41993e-05	0.862421	1.78552e-09
Os.11354.1.S1_at	Os04g51460	12.609	3.21264	2.88496	1.67759	-958.462	-244.207	-116.343	3.6512	glycosyl hydrolases family 16, putative, expressed	2.98242e-08	0.134851	0.792338	0.482107	0.831973	0.446954	0.035818
Os.38245.1.S1_at	Os01g22640	12.5046	1.79551	1.74735	1.12123	-3.37597	2.06292	-1.39423	1.91803	GDSL-like lipase/acylhydrolase, putative, expressed	0.240334	0.690825	0.123019	0.00596694	1.6398e-09	0.00559898	3.95788e-05
OsAffx.16842.1.S1_at	Os08g05690	12.4744	4.8355	1.02836	1.0156	1.04179	2.68756	0.998165	-1.00656	ABC transporter, ATP-binding protein, putative, expressed	0.165514	0.207145	0.354442	0.359127	3.54508e-05	0.000524026	0.000117789
OsAffx.31462.1.S1_at	Os11g43760	12.4519	34.4917	5.22652	5.52427	1.019	-2.71835	-1.02666	2.99256	lipase class 3 family protein, putative, expressed	0.164792	0.301538	0.36256	0.332154	3.06655e-05	0.014912	3.11885e-08
Os.51692.1.S1_at	Os06g12820	12.4398	1.5158	2.08738	1.11243	-1.62416	5.05291	-1.97816	1.06416	proteins of unknown function domain containing protein, expressed	0.300068	0.00041871	0.0184547	6.23628e-05	4.29993e-08	0.000553078	3.44121e-07
Os.10579.1.S1_at	Os08g02700	12.2484	-3.46339	1.1665	1.08162	-56.7773	-1.33842	-3.20354	3.08455	fructose-bisphospate aldolase isozyme, putative, expressed	1.82317e-09	0.00171719	9.25593e-05	3.8034e-05	2.63268e-07	0.166044	0.0176665
OsAffx.4179.1.S1_at	Os04g55070	12.0595	52.863	1.04336	1.03405	1.0411	-4.21046	0.997296	1.00483	gibberellin 20 oxidase 2, putative, expressed	0.00307726	0.00555933	0.0219765	0.00941482	7.26579e-11	8.51259e-09	1.0425e-09
Os.37295.1.S1_at	Os11g02440	12.0402	1.57082	1.07588	1.12846	-54.9021	-7.16276	-5.43497	4.53129	chalcone--flavonone isomerase, putative, expressed	1.04499e-12	3.82349e-05	0.00213323	0.00124657	1.06792e-11	7.24851e-05	4.5095e-06
Os.55318.1.S1_at	Os04g47330	12.023	12.4148	12.8103	52.1292	1.11163	1.07655	1.15832	18.1695	rho-GTPase-activating protein-related, putative, expressed	0.48087	0.367908	0.449159	0.422366	0.604147	0.405853	1.14462e-06
Os.53451.1.S1_at	Os03g13040	11.9353	7.7059	5.48964	5.34836	-1.65919	-1.07124	1.00766	1.77642	haemolysin-III, putative, expressed	0.0534043	0.0479044	0.253627	0.225085	1.54762e-07	0.00356846	5.31182e-13
Os.11018.1.S1_at	Os08g33710	11.6973	8.61848	4.0469	2.16778	-1.03787	1.30771	-1.96449	1.61196	ribonuclease T2 family domain containing protein, expressed	0.284299	0.0687326	0.630745	0.153202	0.0509829	0.000696747	3.63546e-09
Os.15738.1.S1_at	Os12g44020	11.6338	10.492	1.02531	1.1973	1.64798	1.82732	3.08982	-4.0407	Ser/Thr protein phosphatase family protein, putative, expressed	0.000281463	0.188323	0.807926	0.958492	1.77868e-10	9.04095e-05	9.23779e-06
Os.36708.1.S1_at	Os07g04960	11.6312	1.6075	1.42263	-1.0036	-4.56959	1.58342	-1.66854	1.12192	app1, putative, expressed	0.000449816	0.361385	0.0112121	0.000279272	0.527246	9.96353e-05	2.03481e-06
OsAffx.24287.1.S1_at	Os02g17150	11.6279	9.08255	1.02262	1.01334	1.12399	1.43898	1.0016	0.995275	OsSub18 - Putative Subtilisin homologue, expressed	0.650068	0.697932	0.88757	0.860779	0.000273563	0.00340438	0.00103297
Os.55736.1.S1_at	Os06g14630	11.5279	2.10909	2.29632	1.23838	-1.56557	3.49128	-1.47781	1.0426	GDSL-like lipase/acylhydrolase, putative, expressed	0.154849	0.0589597	0.127847	0.000778174	2.45314e-06	0.00145519	4.65214e-07
Os.57130.1.S1_at	Os06g46754	11.4855	4.58897	1.80253	1.1617	-3.24509	-1.29656	-1.16084	2.3004	RIC10, putative, expressed	0.216464	0.167646	0.759988	0.357328	1.27455e-07	0.0295116	0.000819908
Os.49571.1.S1_at	Os03g15530	11.4134	3.431	2.77048	1.46611	-8.56945	-2.57608	-2.03535	2.02648	expressed protein	2.40913e-08	3.70294e-05	0.255697	0.0010729	4.11396e-09	0.000176142	7.98775e-09
Os.15304.1.A1_at	Os02g10780	11.3717	8.69413	26.1069	9.2309	1.13259	1.4814	-1.27262	3.42374	SPX domain containing protein, putative, expressed	0.0822461	0.955553	0.347038	0.121452	0.0249905	0.313272	8.04389e-10
Os.49917.1.S1_at	Os04g28210	11.3684	1.80619	1.5343	1.07096	-4.54252	1.3856	-1.31618	-1.00962	verticillium wilt disease resistance protein, putative, expressed	0.0568423	0.190945	0.157983	0.0231578	0.877236	0.0116214	0.000305673
Os.8088.1.S1_at	Os03g08310	11.2473	4.66195	2.46767	2.2225	-252.003	-104.454	-107.675	2.77768	ZIM domain containing protein, putative, expressed	8.72289e-08	0.688523	0.803706	0.713739	0.057364	0.419527	0.0252302
Os.8567.1.S1_at	Os02g47600	11.241	5.34709	2.45201	4.3465	-2.66893	-1.26955	1.74431	2.11666	soluble inorganic pyrophosphatase, putative, expressed	0.0533166	0.000227016	0.0168587	0.700436	5.8637e-09	0.000943524	1.50242e-10
Os.46849.1.S1_at	Os10g25230	11.1286	3.34147	1.40144	1.78612	-268.544	-80.6331	-280.651	3.56103	ZIM domain containing protein, putative, expressed	1.71243e-09	0.393086	0.531584	0.653796	0.0383795	0.269579	0.0256626
Os.47854.1.S1_at	Os02g46780	11.0909	1.49118	4.03526	1.9495	2.01974	15.0221	-1.14751	2.08522	MYB family transcription factor, putative, expressed	1.07933e-07	1.01325e-05	0.0574927	0.000116249	0.0010168	0.228568	4.49294e-08
OsAffx.25257.1.S1_at	Os03g27740	10.8913	1.99504	1.01874	1.00983	1.0182	5.55852	0.998721	0.996535	expressed protein	0.014912	0.0279364	0.107713	0.0575176	0.000153946	0.00185222	0.000502499
Os.18185.1.S1_at	Os01g71080	10.8343	2.06075	1.04078	-1.01284	-5.70473	-1.08507	-1.01848	-1.06869	xylanase inhibitor, putative, expressed	0.000802734	0.00146421	0.0243405	0.00640724	1.79038e-11	5.15755e-05	1.04216e-05
Os.12416.1.S1_at	Os11g32650	10.6672	6.56525	1.05357	1.04472	-6.09443	-3.75088	-1.9163	5.11169	chalcone synthase, putative, expressed	1.34258e-06	0.0113015	0.563316	0.518124	1.14762e-14	4.47424e-05	6.79086e-06
OsAffx.5966.1.S1_at	Os08g28570	10.6258	1.79909	-1.27114	1.13833	-6.13214	-1.03826	1.06313	-1.13821	resistance protein, putative, expressed	0.0113089	0.0601064	0.0753377	0.182595	4.54281e-10	0.00476526	0.003094
Os.11365.1.S1_at	Os02g52210	10.606	2.87001	3.88346	1.98603	-644.593	-174.429	-72.5333	5.94468	zinc finger, C3HC4 type domain containing protein, expressed	2.8541e-08	0.0784748	0.825458	0.435068	0.0333814	0.59014	0.0192065
OsAffx.17696.1.S1_at	Os09g14700	10.6045	2.92689	6.75092	1.7759	1.40966	5.1074	1.31467	-1.09435	2-aminoethanethiol dioxygenase, putative, expressed	0.000205757	0.923607	0.97124	0.0199034	0.0119147	0.394878	8.00498e-06
Os.55618.1.S1_at	Os07g37454	10.5665	8.35295	-3.83924	5.39696	-1.61856	-1.27949	3.26696	2.06325	urate anion exchanger, putative, expressed	0.242188	0.963767	0.089657	0.0889593	0.000669778	0.0144805	0.00192
Os.9923.1.S1_at	Os03g08330	10.4331	3.93566	1.41652	2.54092	-200.877	-75.7762	-106.469	9.21576	ZIM domain containing protein, putative, expressed	2.35049e-09	0.871424	0.462296	0.851565	0.747241	0.284501	0.00967642
Os.9496.1.S1_at	Os10g42620	10.3634	1.45418	-1.27059	1.23112	-18.0319	-2.53023	-1.14585	3.47122	dihydroflavonol-4-reductase, putative, expressed	5.51116e-07	0.00012025	0.00786041	0.0483324	8.42506e-12	0.00126151	0.000467192
Os.10348.1.S1_at	Os01g41430	10.3205	2.58201	-1.0788	4.05317	-1.09072	3.66461	2.50712	2.88902	UDP-glucoronosyl and UDP-glucosyl transferase, putative, expressed	0.398034	0.684787	0.255262	0.973609	0.63698	0.438523	0.0408112
Os.28433.4.A1_at	Os01g58290	10.3152	6.72054	1.67848	2.19763	2.73292	4.19471	2.39734	1.27144	OsSub9 - Putative Subtilisin homologue, expressed	0.000226047	0.287819	0.550943	0.889941	0.0162676	0.0134522	2.01795e-05
Os.51134.1.S1_at	Os07g10190	10.2698	-1.07747	2.5416	-1.13249	-1.17538	9.41425	-2.1919	0.995248	glucosyltransferase, putative, expressed	0.0330432	0.00360191	0.176033	0.00113245	0.117757	0.156594	0.00101604
Os.11510.1.S1_at	Os09g31430	10.2475	1.58442	3.85404	1.07836	1.02945	6.65813	-1.25299	-1.7419	Os9bglu30 - beta-glucosidase, similar to Os4bglu12 exoglucanase, expressed	0.00881228	0.274117	0.658109	0.0153778	0.00263672	0.314418	0.000763385
OsAffx.14131.1.S1_at	Os04g34330	10.2008	1.07025	1.03805	1.0499	1.83233	17.4643	1.00852	0.996268	serine/threonine-protein kinase receptor precursor, putative, expressed	5.50476e-07	2.63861e-06	0.00158728	0.000722747	1.3047e-08	0.000573066	8.05666e-05
Os.43896.1.S1_at	Os03g08900	10.1812	-1.09663	1.03242	1.58629	-13.5549	-1.21406	-4.00902	7.7665	MATE efflux family protein, putative, expressed	3.61838e-07	0.609056	0.0139269	0.0432903	1.06928e-08	0.0904274	0.00312882
Os.46858.1.S1_at	Os10g38860	10.1584	1.14943	1.30248	-1.14474	-2.88515	3.06321	-1.27382	-1.17665	hydrolase, alpha/beta fold family domain containing protein, expressed	0.955645	0.763357	0.00928066	0.000211364	3.00085e-06	0.000469492	4.64113e-05
OsAffx.28251.1.S1_at	Os07g03780	10.1562	1.57156	-1.02308	1.02225	1.25956	8.13987	1.05597	-1.0141	lectin-like receptor kinase, putative, expressed	3.56999e-05	0.000172581	0.00589793	0.00323489	5.42535e-07	9.96353e-05	2.4528e-05
Os.52093.1.S1_at	Os09g31446	10.1202	4.50178	1.43856	1.74262	-20.2718	-9.01755	-1.94311	2.21456	expressed protein	9.2593e-05	0.0204187	0.588392	0.718038	0.232366	0.126352	0.00453199
OsAffx.7879.1.S1_at	Os12g43510	10.0673	1.57341	1.35767	1.111	-2.26001	2.83114	-1.60283	1.16892	expressed protein	0.239704	0.0561546	0.0200536	0.00174995	0.00845177	0.000620821	8.96316e-06
Os.23113.1.S1_at	Os04g34610	10.012	3.98869	1.57193	1.75657	1.42469	3.57611	1.50656	1.55686	expressed protein	2.95229e-11	1.11751e-05	3.80924e-05	0.00018701	4.87179e-18	3.93139e-10	5.35468e-14
OsAffx.30135.1.S1_at	Os09g34160	9.95273	6.42891	-1.02317	1.12274	-1.06592	1.45239	-1.45197	1.60901	resistance protein, putative, expressed	0.493575	0.191036	0.63164	0.788292	0.000761973	0.00137518	0.000280875
Os.46549.1.S1_at	Os10g30290	9.81846	1.70083	1.18346	-1.01354	1.02076	5.89257	-1.0051	1.06909	GDSL-like lipase/acylhydrolase, putative, expressed	0.00741046	0.0348691	0.127036	0.0296181	0.897214	0.00468874	0.000668922
Os.55509.1.S1_at	Os08g34240	9.76469	3.88276	2.47313	1.70099	-22.9778	-9.13672	-2.83327	2.22817	CAMK_KIN1/SNF1/Nim1_like.33 - CAMK includes calcium/calmodulin depedent protein kinases, expressed	6.79793e-11	1.26981e-06	0.334262	0.0253483	8.18603e-08	0.000740722	3.16071e-08
Os.10580.1.S1_at	Os01g34790	9.72435	4.06382	-1.23232	1.01477	1.54457	3.69603	4.34867	2.22931	expressed protein	3.36261e-06	0.163815	0.210606	0.448459	4.31766e-13	0.000201981	0.000145967
Os.17201.1.S1_at	Os07g38810	9.71661	1.15927	1.06546	-1.13771	-5.44582	1.5391	-1.2938	1.11612	lectin receptor-type protein kinase, putative, expressed	0.0319544	0.217396	0.0890326	0.0175198	0.00432144	0.0129559	0.00770954
Os.15633.1.S2_at	Os10g35460	9.63973	4.33737	-2.87867	1.91932	-53.8006	-24.2074	-12.5789	3.78366	COBRA, putative, expressed	1.28994e-08	0.781692	0.168539	0.575872	0.119758	0.0204936	0.0308799
OsAffx.23994.1.S1_at	Os01g70890	9.57929	5.34585	-1.0056	1.63428	-1.18224	1.51569	-1.03017	1.55216	histone-like transcription factor and archaeal histone, putative, expressed	0.530622	0.13419	0.150137	0.898702	1.2129e-06	4.57307e-05	7.8917e-07
OsAffx.6534.1.S1_at	Os09g39620	9.53448	18.7637	1.33382	1.71491	-1.53817	-3.02709	-1.74544	2.01296	protein kinase family protein, putative, expressed	2.33941e-05	0.758511	0.540234	0.18652	2.33937e-05	5.26197e-06	2.9863e-08
Os.10535.1.S1_at	Os01g41200	9.51497	1.54995	2.68691	-1.23775	-1.18009	5.20205	-1.39963	-2.38644	heavy metal-associated domain containing protein, expressed	0.00982988	0.206473	0.528295	0.0029897	2.05266e-07	0.0523808	0.000326039
OsAffx.16766.1.S1_at	Os07g48760	9.47469	2.86597	1.31244	1.01493	-5.10197	-1.54328	1.07323	-1.47857	CAMK_KIN1/SNF1/Nim1_like.32 - CAMK includes calcium/calmodulin depedent protein kinases, expressed	0.00423302	0.00036201	0.182932	0.03516	1.53757e-09	0.000212692	9.62314e-06
Os.1740.1.S1_at	Os01g26120	9.45776	1.0464	1.25681	-1.42935	-7.88512	1.14625	-2.07424	2.23049	membrane associated DUF588 domain containing protein, putative, expressed	1.20991e-05	0.0455787	0.0264375	0.000189372	1.57993e-11	0.000587024	0.000457462
Os.27804.1.S1_at	Os08g10310	9.45294	-1.27781	-1.25362	-1.07544	-1.41698	8.52454	-1.40378	2.47828	SHR5-receptor-like kinase, putative, expressed	0.155231	0.00245686	0.0152088	0.0129758	6.87514e-11	0.0161279	0.0372783
Os.55491.1.S1_at	Os11g05550	9.41851	1.49235	2.74465	2.40685	-4.88253	1.29261	-1.01656	3.70976	expressed protein	0.0482278	0.0432013	0.0788159	0.0178994	1.66833e-10	0.369136	5.51575e-06
OsAffx.16617.1.S1_at	Os07g38750	9.4039	4.92239	1.01632	1.01742	1.04172	1.99013	1.01115	-1.00687	AP2 domain containing protein, expressed	0.0180101	0.0408253	0.149836	0.11319	6.45583e-10	7.64059e-08	1.17949e-08
Os.9626.1.S1_at	Os08g44870	9.40045	2.73856	1.39678	1.29195	-14.3053	-4.16745	-1.27705	3.8818	MATE efflux family protein, putative, expressed	3.6113e-06	9.95228e-05	0.19748	0.150983	7.40003e-13	0.00493276	6.66195e-05
Os.34139.1.S1_at	Os08g04630	9.38262	5.06598	1.02483	-1.21703	-1.4652	1.26405	-2.46909	-1.24473	external NADH-ubiquinone oxidoreductase 1, mitochondrial precursor, putative, expressed	0.131339	0.2439	0.820398	0.569149	4.47255e-05	0.0129559	0.00972269
Os.51575.1.S1_at	Os05g28780	9.36769	2.84183	1.69764	1.24544	-1.04487	3.1548	-1.01042	-1.04473	GCRP10 - Glycine and cysteine rich family protein precursor, expressed	0.0209636	0.183126	0.24549	0.0517956	9.93135e-06	0.00244817	9.5143e-06
Os.53717.1.S1_at	Os06g01250	9.35409	3.06494	-1.32545	1.22686	-1.86735	1.63439	-1.27227	7.20343	cytochrome P450, putative, expressed	0.0302405	0.11646	0.0394291	0.353813	2.78176e-15	4.16649e-05	1.59267e-05
Os.46073.1.A1_at	Os04g33150	9.32042	1.46135	1.20527	1.26625	-5.00863	1.2734	-1.2591	-3.2276	desiccation-related protein PCC13-62 precursor, putative, expressed	0.0262126	0.319698	0.13181	0.102462	2.33367e-13	0.0530144	0.00310257
Os.770.1.S1_at	Os01g43720	9.29782	3.08458	-1.44726	1.24686	-21.6201	-7.17252	1.03682	-1.26353	cytochrome P450 72A1, putative, expressed	1.48397e-06	4.96427e-05	0.144429	0.593923	1.50577e-10	0.00173537	0.00116859
Os.50300.1.S1_at	Os06g20040	9.27613	1.33483	5.26769	-1.39855	-6.83261	1.01708	-1.34438	-2.46821	aspartic proteinase nepenthesin-2 precursor, putative, expressed	0.590628	0.00454947	0.969001	0.00335057	0.0463812	0.359299	0.00152319
Os.51923.1.S1_at	Os12g05440	9.21958	6.80046	1.0057	3.10235	-114.856	-84.7192	-24.8062	4.26085	cytochrome P450, putative, expressed	2.46855e-07	0.437067	0.601628	0.745862	0.173081	0.291296	0.026086
Os.56191.1.S1_at	Os09g13890	9.21363	2.89359	-2.31889	-2.07164	-4.31819	-1.35615	1.32873	-2.76458	calmodulin binding protein, putative, expressed	0.057075	0.00764441	0.178367	0.275698	1.51896e-09	3.51986e-05	0.0352324
Os.54241.1.S1_at	Os08g19160	9.19582	-1.23567	1.03942	1.02523	-4.3123	2.63502	1.04295	-1.09254	transmembrane 9 superfamily member, putative, expressed	0.51561	0.36927	0.0135633	0.00494304	2.58551e-08	0.0234367	0.00676255
Os.53661.1.S1_at	Os11g24630	9.18255	3.49911	7.80533	10.4603	11.3676	29.8314	14.5151	-1.27028	magnesium-dependent phosphatase 1, putative, expressed	2.14983e-06	0.647025	0.551355	0.733203	0.602136	0.650282	0.000208661
OsAffx.27905.1.S1_at	Os06g32730	9.16616	5.36374	1.53896	2.27511	-1.56439	1.09238	-1.30163	2.66612	eukaryotic initiation factor iso-4F subunit p82-34, putative, expressed	0.0461505	0.404414	0.264332	0.862706	8.70367e-07	0.00349543	1.86225e-06
Os.15904.1.S1_at	Os01g56880	9.15662	9.6197	6.28698	8.12348	1.45717	1.38702	1.67262	1.9794	purple acid phosphatase precursor, putative, expressed	0.000478338	0.861406	0.674217	0.492578	5.30235e-05	0.278484	4.86984e-12
Os.52848.1.S1_at	Os09g39580	9.15485	4.74701	1.70281	1.55312	-1.30242	1.48074	1.11831	1.28847	calmodulin-binding heat-shock protein, putative, expressed	0.264628	0.674375	0.292506	0.185219	0.000192205	4.80456e-05	3.67775e-08
Os.50602.1.S1_at	Os03g05070	9.12949	3.65359	1.22897	1.087	-1.19544	2.09025	-1.04803	-1.15066	exostosin family domain containing protein, expressed	0.246586	0.335928	0.247548	0.144373	6.74574e-09	0.000131771	6.08069e-06
Os.47802.1.A1_at	Os12g36840	9.07012	229.744	-1.0111	-1.19539	-1.44904	-36.704	-1.18332	-1.05854	pathogenesis-related Bet v I family protein, putative, expressed	1.42636e-07	1.93336e-06	6.85776e-05	9.60481e-05	6.62737e-12	3.55658e-09	1.00405e-09
Os.47472.1.S1_at	Os09g39410	9.06721	1.74347	1.05691	-1.16469	-1.47175	3.53365	-1.19663	1.10823	male sterility protein, putative, expressed	0.0517339	0.0190454	0.0131977	0.000822237	7.84236e-10	1.45517e-05	6.73611e-06
Os.53130.1.S1_at	Os06g48860	9.02829	2.0529	1.10565	1.32801	1.19601	5.25982	-1.10565	-1.73135	OsSAUR28 - Auxin-responsive SAUR gene family member, expressed	0.0178973	0.00240026	0.0700672	0.0990443	9.68015e-10	0.00260549	7.68558e-05
Os.20230.1.S1_at	Os11g37950	9.00913	4.62854	1.41371	2.99223	-4.33968	-2.22956	-3.25675	2.04431	WIP3 - Wound-induced protein precursor, expressed	0.000145108	0.482644	0.338233	0.957068	0.000158207	0.151479	0.000527509
Os.5279.1.S1_at	Os06g49040	8.99601	2.61486	8.83564	3.0723	-3.09344	1.11214	-1.14783	2.52	Myb-like DNA-binding domain containing protein, putative, expressed	0.387932	2.86164e-05	0.658184	1.85982e-05	1.35189e-10	0.714423	1.19588e-11
Os.10493.1.S1_at	Os02g43280	8.98428	4.96141	-1.48889	1.02178	-24.2489	-13.391	1.05605	3.74209	aldehyde dehydrogenase, putative, expressed	6.40937e-06	6.50323e-05	0.424424	0.891439	7.38821e-12	0.00242931	0.00391409
Os.37902.1.S1_at	Os03g30250	8.97533	2.99704	1.63687	-1.03183	1.09162	3.2691	-1.78414	1.22574	COBRA-like protein precursor, putative, expressed	0.403961	0.0361952	0.598029	0.128954	0.162836	0.00979821	0.000379544
Os.29768.1.S1_at	Os01g03620	8.91263	4.86754	-1.29544	-1.06073	1.44419	2.64435	1.09031	-2.09141	multicopper oxidase domain containing protein, expressed	0.0291649	0.0416393	0.293472	0.581894	2.69769e-12	3.92762e-05	5.11023e-05
Os.11914.1.S1_at	Os06g11240	8.902	4.80127	1.98365	1.43445	-12.7813	-6.89354	-3.40627	1.1852	12-oxophytodienoate reductase, putative, expressed	5.39136e-09	0.00131153	0.720552	0.237222	1.16516e-09	0.00132798	1.30542e-06
OsAffx.16500.1.S1_at	Os07g30930	8.90036	1.27467	4.9288	1.44508	1.07462	7.50353	1.38405	1.02677	pentatricopeptide repeat domain containing protein, putative, expressed	2.44039e-06	0.736988	0.338297	0.000355205	0.50354	0.531264	3.25786e-06
OsAffx.26481.1.S1_at	Os04g46120	8.83099	-1.01279	1.98899	-1.15821	-3.21284	2.7838	-1.92496	-1.22542	plastocyanin-like domain containing protein, putative, expressed	0.231019	0.560162	0.102696	0.000297908	2.45051e-09	0.0262182	0.000206572
Os.19605.1.S1_at	Os12g09620	8.82053	2.82917	4.21257	2.48514	-1.30541	2.3883	-2.19708	1.90275	expressed protein	0.0407694	3.11556e-06	0.0691173	2.14011e-05	5.85772e-06	0.00409144	1.82214e-12
OsAffx.30964.1.S1_at	Os11g13870	8.75631	1.5493	2.20959	1.2625	1.19306	6.74295	1.1196	1.34208	plant-specific domain TIGR01627 family protein, expressed	2.35785e-06	0.00891002	0.0699641	0.00035177	0.00588897	0.00616512	7.49261e-07
Os.53328.1.S1_at	Os09g37180	8.75034	8.27919	-1.60253	1.51741	-9.06601	-8.57787	-2.70919	1.10407	transferase family protein, putative, expressed	1.49364e-06	0.164592	0.480943	0.50929	1.44563e-09	0.0025611	0.0010504
Os.49530.1.S1_at	Os01g63540	8.70893	1.93888	1.81838	1.50084	1.01728	4.56935	-1.35626	1.11369	cytochrome P450, putative, expressed	0.0670931	0.00833827	0.150566	0.0383468	1.1616e-05	0.0303937	2.81297e-05
Os.51144.1.S1_at	Os07g47210	8.70347	-1.3121	1.37218	1.12127	-5.15987	2.2132	-1.29083	-1.00724	GDSL-like lipase/acylhydrolase, putative, expressed	0.0061851	0.180227	0.000474112	5.51449e-05	2.73911e-08	0.00604011	3.45127e-05
Os.56224.1.S1_at	Os01g02010	8.69911	2.13364	1.98764	1.08244	-2.09445	1.94663	-2.60574	1.23808	expressed protein	0.00613324	0.0208273	0.19098	0.0020254	0.377123	0.00127212	1.78763e-06
Os.19152.1.S1_at	Os06g45590	8.68088	2.44122	15.6348	6.70942	-2.04905	1.73542	1.18045	-1.34175	glyceraldehyde-3-phosphate dehydrogenase, putative, expressed	0.0967594	0.0526664	0.6215	0.0117829	8.169e-09	0.0607044	1.56324e-08
Os.11286.1.A1_at	Os04g13140	8.66269	1.76534	1.05092	1.04212	-96.2046	-19.6052	-3.06265	1.06921	vignain precursor, putative, expressed	5.73744e-09	2.83488e-05	0.17697	0.17113	7.37756e-10	0.0243512	0.00694428
OsAffx.11838.1.S1_at	Os01g73250	8.6153	1.1497	2.78102	1.0427	-7.31665	1.02417	2.38978	2.1053	abscisic stress-ripening, putative, expressed	0.305122	3.26858e-05	0.299814	0.0048695	1.3451e-09	0.262439	0.000753099
Os.8558.1.S1_at	Os02g11770	8.59032	4.40135	1.54028	-1.00006	2.29758	4.48429	1.1554	-1.06456	expressed protein	3.99961e-08	0.00017605	0.579662	0.00981908	6.18351e-12	7.4796e-07	1.00634e-08
Os.56210.1.S1_at	Os04g42950	8.57158	1.10031	1.01321	1.01058	-14.0416	-1.80248	1.00059	-1.06974	MYB family transcription factor, putative, expressed	3.07211e-05	8.80864e-05	0.0249116	0.0097573	3.50826e-12	0.00648143	0.00206397
OsAffx.24506.1.S1_at	Os02g30060	8.54282	1.01151	-1.01248	1.01053	1.02402	8.64852	1.02483	1.00042	3-oxoacyl-reductase, chloroplast precursor, putative, expressed	0.00566108	0.0118558	0.0550754	0.0274906	0.00603879	0.0279902	0.0127954
Os.28952.1.S1_at	Os01g08810	8.50757	1.57148	1.18155	1.00998	-2.17935	2.4841	1.6217	-1.56724	cytochrome P450, putative, expressed	0.00294604	0.0225733	0.00848977	0.000854543	0.000181756	7.49188e-05	4.44211e-06
Os.37330.1.S1_at	Os01g58860	8.39084	7.6398	1.01147	1.34153	-1.80507	-1.6435	0.998315	-1.17482	auxin efflux carrier component, putative, expressed	0.0297342	0.217122	0.663053	0.812696	9.54807e-11	0.000112077	6.18708e-06
Os.7801.1.S1_at	Os12g05050	8.35814	2.14557	2.36111	1.29661	-7.08451	-1.81862	1.44343	1.15986	stem-specific protein TSJT1, putative, expressed	0.00203554	4.46714e-08	0.144099	0.000292732	1.54321e-09	0.000664973	3.39323e-08
Os.51989.1.S1_at	Os07g37220	8.35813	3.75911	2.22419	-1.20286	-2.10268	1.05743	-1.2834	1.60537	inositol-1-monophosphatase, putative, expressed	0.843522	0.277023	0.906972	0.209082	5.90482e-06	0.0448081	0.00180903
Os.2426.1.A1_at	Os11g10470	8.35746	1.36504	-1.32748	-1.04649	-253.978	-41.4825	-16.5147	3.49391	expressed protein	4.94388e-11	0.0025221	0.138516	0.208943	0.733088	0.0262182	0.0455971
OsAffx.25751.1.S1_at	Os03g57980	8.24737	-1.33625	1.83637	1.04608	-6.11435	1.8024	-2.08917	-1.08905	LTPL99 - Protease inhibitor/seed storage/LTP family protein precursor, expressed	0.000158093	0.517599	0.00947203	8.87874e-05	3.35658e-11	0.060847	0.000100852
Os.10058.1.S1_at	Os05g31620	8.2038	1.29437	1.60584	2.16606	-141.133	-22.2675	-18.6577	3.36067	OsCML15 - Calmodulin-related calcium sensor protein, expressed	1.58818e-09	0.11284	0.169673	0.317527	0.99929	0.446783	0.0081279
Os.30572.1.S1_at	Os01g50610	8.19374	1.18459	4.68497	1.67233	-7.25076	-1.04826	-2.18131	-1.00608	SAM dependent carboxyl methyltransferase, putative, expressed	0.00191098	0.0592053	0.33402	0.00329727	0.0121885	0.830056	3.7766e-05
Os.57334.1.S1_at	Os11g13720	8.14534	14.4066	125.342	53.5102	9.45604	5.34637	1.08982	-1.31053	expressed protein	5.79197e-08	8.71195e-05	0.0832803	0.669171	1.21349e-13	1.37345e-05	1.82214e-12
Os.28515.1.S1_at	Os03g39690	8.1413	-1.60058	1.04454	-1.14565	-18.4602	-1.41666	-1.2057	-1.83852	cytochrome P450, putative, expressed	3.5087e-05	0.000303697	0.0160728	0.0023668	9.70052e-13	0.0480313	0.0387727
Os.52619.1.S1_at	Os11g13750	8.12828	2.08158	6.19222	3.53219	2.84168	11.0964	-1.33444	3.91447	expressed protein	0.000691158	0.00137228	0.48231	0.0915315	1.84039e-08	0.828907	9.43571e-06
Os.7983.1.S1_at	Os01g58140	8.0831	-1.0503	2.03435	1.44151	-151.129	-17.8016	-9.06333	2.23981	expressed protein	1.42774e-10	0.000268067	0.133327	0.0178618	0.00546691	0.363024	0.00164592
Os.7911.1.S1_at	Os01g27210	7.99493	2.35581	2.68707	-1.08258	-9.80923	-2.89042	-6.34658	1.09597	glutathione S-transferase, putative, expressed	7.3303e-07	0.381755	0.896427	0.027594	0.0559093	0.0587854	0.000264394
OsAffx.27442.1.S1_at	Os06g03670	7.97089	2.38853	9.91085	2.87546	-465.457	-139.478	-80.9804	3.55035	dehydration-responsive element-binding protein, putative, expressed	2.48212e-06	0.212399	0.994297	0.477459	0.509938	0.917539	0.0443483
Os.20157.1.A1_at	Os06g04169	7.91236	1.68299	1.33727	1.10083	-3.25443	1.44461	1.15144	1.2521	hydrolase, alpha/beta fold family domain containing protein, expressed	0.437139	0.0150215	0.0530923	0.00498458	2.59137e-09	0.000921818	1.42593e-05
Os.48702.1.A1_at	Os07g31960	7.89077	-1.65417	-1.11798	-1.32794	-37.9337	-2.90619	1.138	0.996895	UDP-glucoronosyl and UDP-glucosyl transferase domain containing protein, expressed	1.01611e-07	6.84778e-08	0.00172225	0.000248777	4.09961e-10	0.00354495	0.0360634
Os.54364.1.S1_at	Os02g54370	7.87679	1.39704	1.0728	1.02416	-2.23748	2.51988	-1.04371	-1.03582	hypro1, putative, expressed	0.875823	0.77935	0.0353774	0.0106035	2.94213e-08	0.00186707	0.000294952
Os.51101.1.S1_at	Os07g49370	7.79613	2.443	1.99843	1.36134	-13.3955	-4.19763	1.02601	1.09441	glycosyltransferase family 43 protein, putative, expressed	8.33716e-05	2.71692e-05	0.411135	0.108147	0.279314	0.0474521	9.28315e-05
Os.32856.1.S2_at	Os01g55450	7.7919	2.20821	2.3382	2.75684	-3.19474	1.10451	3.59457	-1.41134	CAMK_KIN1/SNF1/Nim1_like.11 - CAMK includes calcium/calmodulin depedent protein kinases, expressed	0.0934711	0.00089062	0.189219	0.324141	0.17831	0.369082	5.3762e-05
Os.57132.1.S1_at	Os02g12900	7.75299	1.06313	1.3863	-1.06119	-30.3854	-4.16659	1.39155	-2.17198	cysteine synthase, putative, expressed	1.06171e-07	3.37403e-09	0.0153145	0.000312496	3.90135e-14	0.00239641	7.56223e-05
OsAffx.26118.1.S1_at	Os04g23720	7.73871	7.44106	-1.05033	1.02059	1.00569	1.04592	-1.01446	-1.3277	lectin protein kinase family protein, putative, expressed	0.929292	0.800722	0.89298	0.967239	3.9419e-11	1.46599e-05	3.76122e-06
Os.24249.1.A1_at	Os12g41690	7.72812	1.76809	1.19151	-1.01606	-1.58654	2.75499	-1.60169	1.09277	membrane associated DUF588 domain containing protein, putative, expressed	0.687362	0.0267171	0.102474	0.0144625	0.0705308	0.00103103	9.66152e-05
Os.38099.1.S1_at	Os03g61270	7.70297	7.89302	-1.71482	2.05458	1.90082	1.85506	-1.02905	1.87558	OsMan04 - Endo-Beta-Mannanase, expressed	0.962701	0.0526205	0.433265	0.412527	0.280604	0.0160558	0.00360826
Os.7253.1.S1_at	Os12g28770	7.61926	4.73286	-1.22954	-1.47435	-8.6649	-5.38238	-23.0961	1.16839	POEI19 - Pollen Ole e I allergen and extensin family protein precursor, expressed	1.85234e-08	0.0394264	0.836129	0.582279	9.02385e-05	0.00239641	0.00990006
Os.49877.1.S1_at	Os04g46130	7.59397	3.32445	1.24299	1.00198	-2.17657	1.04948	-1.55816	3.05536	plastocyanin-like domain containing protein, putative, expressed	0.0187049	0.928909	0.418723	0.182928	7.17139e-12	0.000518222	3.8054e-05
Os.17316.1.S1_at	Os04g49194	7.59019	-2.84045	-48.3219	-6.14741	-12.1924	1.76828	3.34753	-6.31894	naringenin,2-oxoglutarate 3-dioxygenase, putative, expressed	0.22254	0.109839	0.0139842	0.546348	0.0393497	0.000823351	0.00428728
OsAffx.30731.1.S1_at	Os10g40120	7.58821	-1.97278	1.08575	1.05202	-5.03603	2.97256	-1.0122	-1.61648	U-box domain containing protein, expressed	0.324389	0.351886	0.00237346	0.000802083	7.52588e-12	0.111823	0.0232279
OsAffx.1083.1.S1_at	Os01g66840	7.56584	7.85946	-1.61595	1.97333	-3.01842	-3.13556	-1.4742	2.25178	pectinacetylesterase domain containing protein, expressed	8.87205e-05	0.733581	0.303589	0.301923	0.638992	0.00149366	0.000189405
Os.51546.1.S1_at	Os03g08520	7.51372	3.5621	1.97063	1.24647	-17.4223	-8.25955	-59.6239	2.15398	DUF581 domain containing protein, expressed	1.87528e-08	0.0467081	0.875796	0.446599	0.00103941	0.167893	0.00532032
Os.34960.1.S1_at	Os07g49114	7.49491	1.60167	-1.342	1.50743	-16.9103	-3.61375	-3.83089	1.69502	wound-induced protein WI12, putative, expressed	9.22797e-09	0.313027	0.0353329	0.36459	0.968752	0.0119128	0.00238825
Os.53676.1.S1_at	Os08g28560	7.46885	2.65312	1.07	1.13977	-10.9783	-3.89975	1.09707	-1.05833	expressed protein	1.00769e-06	2.19779e-06	0.138628	0.140793	1.74202e-11	0.000246423	1.71755e-05
OsAffx.4696.1.S1_at	Os06g02390	7.43919	1.03751	1.03533	1.00675	1.62251	11.6337	1.00898	-1.03181	ADP-ribosylation factor 1, putative, expressed	9.1794e-06	4.22548e-05	0.0103778	0.00335496	3.81802e-07	0.00354826	0.000878241
OsAffx.5233.1.S1_at	Os07g06470	7.42838	-1.00565	1.05622	-1.00426	3.6288	27.1084	0.995821	-1.03561	nuclear transcription factor Y subunit, putative, expressed	1.73565e-10	1.76871e-09	0.000229165	7.05453e-05	2.4556e-11	9.53416e-05	1.39892e-05
Os.54566.1.S1_at	Os02g35940	7.41201	1.71426	1.28029	1.3206	-20.1177	-4.65284	-2.74586	2.9555	gibberellin receptor GID1L2, putative, expressed	1.58157e-09	0.000338604	0.066455	0.0381785	2.00099e-09	0.00561153	4.85607e-05
Os.50985.1.S1_at	Os05g36260	7.33774	6.91853	1.61913	2.46445	-4.71305	-4.44379	-1.71412	-1.02804	soluble inorganic pyrophosphatase, putative, expressed	4.32404e-05	0.0919783	0.688104	0.737248	5.26206e-10	0.0284354	2.65238e-05
Os.7802.1.S1_at	Os04g55800	7.28456	2.75694	1.44564	-2.05338	-24.5406	-9.28772	-1.63965	2.73324	sulfate transporter, putative, expressed	2.13461e-06	5.83748e-06	0.921196	0.0415944	7.95559e-13	0.00224129	0.00473223
OsAffx.26295.2.S1_at	Os04g32830	7.27662	1.90908	-1.00114	1.21664	-1.20603	3.16044	1.01799	-1.23908	expressed protein	0.235202	0.130138	0.144553	0.238428	1.72405e-08	0.0115857	0.00147972
Os.50270.1.S1_at	Os11g39310	7.26406	1.04283	1.01624	1.00704	3.74758	26.1046	0.996147	1.00032	NB-ARC domain containing protein, expressed	8.42424e-06	2.85005e-05	0.093627	0.0466206	5.87912e-06	0.0480394	0.0203312
Os.10356.1.S1_at	Os03g08320	7.26055	4.33805	3.15479	2.16554	-22.2014	-13.2649	-4.27489	1.9904	ZIM domain containing protein, putative, expressed	2.88779e-06	0.0248348	0.940268	0.554322	0.14777	0.352993	0.00065218
Os.9660.1.S1_at	Os09g23300	7.23126	-1.00825	1.64263	-1.82138	-11.9228	-1.6353	1.27731	-1.67603	integral membrane protein, putative, expressed	0.0523901	2.1551e-05	0.339174	0.00240788	7.10255e-06	0.0335762	0.0274899
Os.17258.1.S1_at	Os04g52530	7.2211	4.80589	-1.52591	1.155	-1.02222	1.46989	-2.41984	3.17294	heavy metal-associated domain containing protein, expressed	0.000501347	6.52005e-05	0.156572	0.791842	4.75902e-09	8.63906e-06	9.57171e-06
Os.15938.1.S1_at	Os03g17790	7.17694	1.08604	2.20383	-1.0323	-1.72373	3.83375	1.05428	-1.93309	OsRCI2-5 - Putative low temperature and salt responsive protein, expressed	0.0810397	0.909788	0.42171	0.0416815	0.000633294	0.346755	0.0190925
Os.5592.1.S1_at	Os02g48710	7.17624	2.13332	1.83024	1.16662	-2.69898	1.24635	-1.72075	1.16465	expressed protein	0.00110029	0.732938	0.156188	0.00175722	0.000654275	0.000460822	3.38261e-07
OsAffx.30204.1.S1_at	Os09g39190	7.12791	6.33382	1.47688	1.07895	-2.94242	-2.61462	2.9515	-6.82654	OsFBO22 - F-box and other domain containing protein, expressed	0.686025	0.00131918	0.908645	0.759035	2.86427e-09	0.0272294	0.00213764
Os.46570.1.S1_at	Os10g41720	7.12517	1.31402	1.03543	1.02052	-5.53197	-1.0202	-1.00519	-1.10624	peroxidase precursor, putative, expressed	2.23178e-05	6.46541e-05	0.000822565	0.000313237	1.72809e-13	2.79414e-05	3.81522e-06
Os.33625.3.S1_at	Os01g70840	7.09781	1.45516	1.44381	1.05046	-2.42507	2.01136	-2.56173	-1.7061	esterase, putative, expressed	3.44687e-05	0.000866411	0.0114284	0.000199874	2.65706e-15	0.000161899	9.44095e-07
OsAffx.15117.1.S1_at	Os05g45770	7.08652	4.27855	9.31433	4.96825	-1.35619	1.22128	-1.16276	3.6399	Divergent PAP2 family domain containing protein, expressed	0.463161	0.190124	0.787013	0.00811938	2.03032e-10	0.331119	7.43024e-12
OsAffx.5550.1.S1_at	Os07g36750	7.084	3.396	1.02753	-1.00571	-9.72313	-4.66117	-1.01841	-1.14975	CSLF3 - cellulose synthase-like family F; beta1,3;1,4 glucan synthase, expressed	0.000188608	0.000461887	0.528585	0.466838	2.41069e-10	0.00608401	0.0020544
Os.44430.1.S1_at	Os07g07080	7.07473	7.0412	5.73193	3.59905	-1.09943	-1.09422	1.00707	1.54143	regulator of chromosome condensation/beta-lactamase-inhibitor protein II, putative, expressed	0.70168	0.421348	0.674993	0.632329	0.000401207	0.397839	7.07248e-07
Os.32371.1.S1_at	Os01g53500	7.06933	2.20936	1.2817	1.081	-5.61949	-1.75625	-1.96241	2.27184	RING-H2 finger protein ATL2M, putative, expressed	0.000131226	0.146246	0.290605	0.176951	2.5708e-09	0.0146655	0.000966755
Os.6376.1.S1_at	Os06g10210	7.068	6.10457	2.8458	3.39726	-8.72553	-7.53617	-3.83212	2.30037	expressed protein	1.59856e-07	0.125678	0.785116	0.978338	0.000719164	0.195963	4.5095e-06
Os.4638.1.S1_at	Os11g26880	7.04546	2.03416	2.8123	1.11182	-13.5427	-3.91004	-1.8407	1.69081	RALFL14 - Rapid ALkalinization Factor RALF family protein precursor, expressed	7.96275e-05	0.00077469	0.800052	0.0529953	1.94081e-07	0.208004	0.000602355
Os.9724.1.S1_at	Os03g12030	7.00988	1.16949	-1.11261	1.05218	-8.62251	-1.43853	-1.61781	3.46315	3-ketoacyl-CoA synthase, putative, expressed	2.43992e-08	0.00189	0.000963451	0.0016212	1.48442e-13	0.000153063	6.5501e-05
Os.53242.1.S1_at	Os02g52180	7.00446	1.85851	2.20347	1.43133	-1.98061	1.90287	-1.30473	-1.26768	plastocyanin-like domain containing protein, putative, expressed	0.830804	0.93638	0.298802	0.0454168	2.99388e-07	0.126493	7.85726e-05
Os.12703.1.S1_at	Os03g10090	6.90632	1.32416	1.81011	1.15798	-3.45776	1.50838	-1.45392	3.56754	transporter family protein, putative, expressed	0.0250601	0.304713	0.113486	0.00261004	5.02184e-13	0.0282059	3.95788e-05
OsAffx.13377.1.S1_at	Os03g46180	6.8927	1.59876	1.2407	-1.19922	-1.34199	3.2126	-1.47228	-1.11676	LTPL71 - Protease inhibitor/seed storage/LTP family protein precursor, expressed	0.394156	0.0612187	0.189649	0.0214149	4.83734e-05	0.00521389	0.00151289
Os.41841.1.S1_at	Os01g52130	6.8799	3.34913	1.77389	2.78814	-7.51032	-3.65602	1.94594	1.49044	sulfate transporter, putative, expressed	0.0078502	0.000219851	0.280641	0.802926	0.0126944	0.196525	7.09221e-05
Os.51557.1.S1_at	Os02g11705	6.862	1.67738	1.80887	2.23724	4.52657	18.5178	-1.06761	2.25227	expressed protein	2.92191e-05	1.8509e-05	0.14421	0.240663	2.73681e-09	0.313748	0.000157265
Os.5431.1.S1_at	Os04g49690	6.83551	3.31825	2.27926	1.25164	-54.4789	-26.4464	-7.80857	1.43468	FERONIA receptor-like kinase, putative, expressed	9.6795e-06	0.0549703	0.964159	0.548082	0.653481	0.379786	0.0419018
Os.11445.1.S1_at	Os06g35970	6.80822	3.21051	1.26309	-1.16539	-227.804	-107.424	1.15833	1.96954	meiosis 5, putative, expressed	1.24456e-09	1.75891e-09	0.72604	0.261561	5.0371e-14	0.00367656	0.000829809
Os.55364.1.S1_at	Os12g13940	6.8005	3.17354	1.95585	1.2869	3.97792	8.52421	1.28893	1.2176	DNA-binding storekeeper protein-related, putative, expressed	1.2804e-09	4.04223e-06	0.45476	0.011688	4.74877e-10	0.000114322	3.53186e-08
Os.16902.1.S1_at	Os02g41780	6.79258	2.4299	1.52283	1.31354	-1.02657	2.72306	-1.10462	-1.37712	transporter-related, putative, expressed	0.107782	0.103041	0.250026	0.138139	1.46295e-07	0.00935521	4.32183e-05
Os.15557.1.S1_at	Os01g11600	6.79075	1.27183	1.07851	-1.08878	-7.25417	-1.35863	-1.42804	1.77076	expressed protein	0.00326055	0.0647326	0.187822	0.109004	1.58773e-06	0.0652292	0.0329926
Os.26715.1.S1_at	Os06g10990	6.762	2.77141	2.42671	1.23657	-2.08358	1.17102	-1.16883	-1.11816	DnaK family protein, putative, expressed	0.710182	0.13279	0.800663	0.0445889	0.000146452	0.0228294	1.04998e-05
OsAffx.5156.1.S1_at	Os06g49660	6.74076	2.20607	1.67019	1.77691	-1.72191	1.77451	1.01768	1.14596	transferase family protein, putative, expressed	0.996702	0.948338	0.23876	0.317677	0.0010844	0.133417	0.000256283
Os.50176.1.S1_at	Os07g42140	6.7115	1.58049	1.33612	1.00515	-1.03961	4.08469	-1.11796	1.00691	hydrolase protein, putative, expressed	0.0342072	0.072395	0.192254	0.0498414	0.161434	0.0232893	0.0016362
Os.49608.1.S1_at	Os03g15340	6.70312	9.93719	-1.03305	1.3478	1.70105	1.14744	1.65308	-4.78817	plastocyanin-like domain containing protein, putative, expressed	0.0259563	0.993741	0.944896	0.362473	6.33829e-15	5.52548e-05	3.5501e-06
Os.5562.1.S1_at	Os04g51150	6.70058	2.44011	2.04456	1.26508	-6.24492	-2.27417	-2.44667	1.05071	Alternative oxidase	1.45903e-06	0.0334999	0.467735	0.0406468	2.17085e-05	0.0144478	1.08866e-05
Os.49848.1.S1_at	Os04g50770	6.69197	3.46774	1.47712	1.56383	1.75018	3.37747	-1.86286	1.65665	MYB family transcription factor, putative, expressed	0.43499	0.000282643	0.388671	0.458228	0.00133588	0.00841896	2.42375e-05
Os.7372.1.S1_at	Os01g72910	6.67424	20.6646	-4.70848	-1.2252	1.59002	-1.94725	1.20789	-1.17399	abscisic stress-ripening, putative, expressed	0.345723	0.577717	0.913215	0.157469	0.0909733	0.000594312	0.0361298
Os.53164.1.S1_at	Os06g18010	6.63212	2.18787	1.07852	1.61356	-1.87854	1.61365	1.36922	2.20755	UDP-glucoronosyl and UDP-glucosyl transferase domain containing protein, expressed	0.871194	0.430137	0.0333384	0.262907	3.73145e-12	0.00142296	7.25704e-06
OsAffx.4313.1.S1_at	Os05g12280	6.623	-1.31505	-1.03592	-1.03577	-8.96041	-1.0288	1.1282	-9.03236	clumping factor A precursor, putative, expressed	1.12795e-06	4.47769e-07	2.25436e-05	1.46828e-05	1.38181e-20	0.000101638	6.00788e-05
OsAffx.15861.1.S1_at	Os06g40510	6.58439	3.25079	2.48225	1.51043	-1.24172	1.63119	-1.03135	1.28606	CRAL/TRIO domain containing protein, expressed	0.041305	0.662486	0.66327	0.0101301	0.757327	0.000732875	1.17949e-08
OsAffx.28006.1.S1_at	Os06g39390	6.54582	1.76927	1.24545	1.78776	1.19962	4.43829	-1.21452	1.20925	transferase family protein, putative, expressed	0.00988282	5.12624e-06	0.00172225	0.031022	8.99983e-10	0.000822048	2.15197e-07
OsAffx.5117.1.S1_at	Os06g45690	6.50498	-1.05537	1.84493	1.0322	2.47977	17.024	1.12168	-1.06093	symbiosis-related disease resistance protein, putative, expressed	2.98952e-08	2.0068e-05	0.0594444	0.000374726	2.03905e-06	0.0612726	0.000113072
Os.46024.1.S1_at	Os01g62290	6.499	1.35641	1.64982	1.35043	-6.24977	-1.3044	-6.31147	1.6441	DnaK family protein, putative, expressed	6.69528e-06	0.138133	0.236255	0.13806	0.223524	0.27518	0.0057982
Os.56964.1.S1_at	Os06g46980	6.49208	3.49917	1.58856	4.16735	-12.7328	-6.86287	-6.74792	3.57298	expressed protein	4.63345e-08	0.767445	0.212759	0.777974	7.35089e-05	0.349157	0.000157491
Os.49736.1.S1_at	Os06g23274	6.44728	3.1935	1.37954	-1.10995	-2.84909	-1.41122	-1.65286	2.57265	zinc finger, C3HC4 type, domain containing protein, expressed	0.000136845	0.0715967	0.627623	0.0392255	9.50627e-14	4.63341e-05	2.48303e-06
OsAffx.17516.1.S1_at	Os08g44940	6.43441	2.38233	1.03302	1.01391	-7.43558	-2.75301	-1.00945	-1.02466	DUF260 domain containing protein, putative, expressed	4.36036e-06	1.58106e-05	0.150963	0.0994603	2.58213e-11	0.000200123	3.73437e-05
Os.52745.1.S1_at	Os02g44654	6.41395	1.14753	1.54897	1.04595	-5.42106	1.03105	-1.18822	2.07407	cytochrome P450, putative, expressed	0.00144806	0.00185191	0.0517179	0.00103003	4.29205e-11	0.0119425	6.98792e-05
Os.48545.1.S1_at	Os04g53810	6.39911	3.90365	1.29262	-1.05014	-1.48089	1.10695	7.22408	1.47572	leucoanthocyanidin reductase, putative, expressed	3.83739e-07	4.0817e-07	0.793531	0.239145	1.98966e-13	0.000131538	8.79644e-06
Os.24092.1.S1_at	Os06g48610	6.37632	1.05762	1.73522	-1.74201	-1.9704	3.05976	-2.18723	-1.3431	CCT motif family protein, expressed	0.974792	0.151841	0.375021	0.000950474	0.0019479	0.0186646	0.00820596
Os.53033.1.S1_at	Os05g41090	6.34333	3.74923	1.07983	-1.24305	-1.29607	1.30541	-1.23251	-3.33253	CAMK_CAMK_like_CG18020d.1 - CAMK includes calcium/calmodulin depedent protein kinases, expressed	0.836907	0.83675	0.780732	0.298085	2.78933e-13	0.000212692	0.000130623
Os.15706.1.S1_at	Os01g47580	6.33946	5.5898	-1.27723	2.16535	-3.35258	-2.95613	1.12844	1.70407	lipid phosphatase protein, putative, expressed	0.00381729	0.129771	0.354583	0.460728	0.000480964	0.018636	0.000810722
Os.51714.1.S1_at	Os07g48560	6.31206	1.46655	-1.38138	1.02349	-8.19577	-1.90421	1.44394	-2.13399	homeobox domain containing protein, expressed	0.000800473	0.00014107	0.0527709	0.171139	2.94959e-12	0.00297255	0.00788172
Os.18559.1.S1_at	Os02g45520	6.31205	1.51598	10.199	-1.13272	-7.80231	-1.8739	1.64104	-1.15875	uncharacterized membrane protein, putative, expressed	0.165478	6.35254e-08	0.181086	5.5736e-05	1.60061e-08	0.941553	2.19488e-06
Os.19375.1.S1_at	Os08g34780	6.27939	3.03891	1.055	1.92748	-9.42078	-4.55918	-3.94484	1.25899	adenylyl cyclase-associated protein, putative, expressed	7.03897e-06	0.737758	0.368777	0.935568	4.51761e-06	0.159404	0.00763713
Os.6998.1.S1_at	Os03g37490	6.26488	1.30561	1.46206	1.10581	-14.3032	-2.9808	-2.11713	2.1174	MATE efflux family protein, putative, expressed	4.21273e-06	0.00570739	0.198667	0.065164	3.87645e-08	0.124454	0.00526227
Os.30411.1.S1_at	Os07g22510	6.25862	3.82665	1.00025	-1.30728	6.04257	9.88282	-1.32197	-2.08367	expressed protein	1.96488e-06	1.76043e-06	0.775533	0.307607	1.32681e-12	8.88846e-05	0.000114034
OsAffx.7057.1.S1_at	Os11g10130	6.25262	-1.28557	1.00346	1.28746	-1.34512	5.97582	1.01078	1.2106	MYB family transcription factor, putative, expressed	0.00281429	0.00046136	0.000254319	0.000900099	1.53217e-05	0.00999027	0.000260182
OsAffx.27267.1.S1_at	Os05g40960	6.2394	-1.3567	2.17021	-1.6601	-5.09629	1.66101	1.28438	-1.29346	Myb transcription factor, putative, expressed	0.351979	0.00174745	0.376831	0.00142282	2.79205e-05	0.233416	0.0378787
Os.23472.1.A1_at	Os01g66700	6.20801	1.59051	1.16868	-1.00608	1.08452	4.23307	-1.12626	-1.02717	beta-hexosaminidase precursor, putative, expressed	0.00727469	0.00700804	0.114782	0.0204736	0.000105486	0.00241459	0.000245281
Os.11305.1.S1_at	Os12g29400	6.2078	7.13434	-1.36409	-1.43932	-11.246	-12.9245	-4.95353	2.77115	GRAM domain containing protein, expressed	2.614e-07	0.0828817	0.896263	0.948802	0.642072	0.00162409	0.00839752
Os.11249.1.S1_at	Os05g15630	6.18609	1.42155	1.17296	1.05812	-2.06873	2.10354	-1.19728	-1.55686	membrane associated DUF588 domain containing protein, putative, expressed	0.572601	0.557526	0.0457865	0.00848972	5.14548e-12	0.00197374	0.000102153
Os.33673.1.A1_at	Os03g28170	6.18487	3.69024	-1.01877	1.09246	-2.5425	-1.517	1.60197	2.23136	expressed protein	0.306305	0.00106753	0.362076	0.531416	8.38047e-12	0.000196884	3.25993e-05
Os.5087.1.S1_at	Os11g03780	6.17441	2.61739	1.89611	-1.31589	-3.71433	-1.57453	2.77407	-2.97692	alpha-N-arabinofuranosidase, putative, expressed	0.0287082	6.50024e-07	0.94553	0.0135157	0.397456	0.00173537	4.61894e-05
Os.7680.1.S1_at	Os07g04020	6.16704	1.1961	1.34046	-1.42421	-3.56588	1.44592	-1.44225	1.32189	expressed protein	0.0664857	0.15448	0.179386	0.00287848	2.1338e-08	0.00653066	0.00390628
Os.13736.1.S1_at	Os07g41720	6.15299	1.62076	2.01259	-1.30538	-2.48684	1.52658	-1.91847	-1.06448	nuclear transcription factor Y subunit, putative, expressed	0.176733	0.829883	0.676033	0.00760187	0.145546	0.030021	0.000816132
Os.49641.1.S1_at	Os07g09610	6.14439	2.06758	1.82545	1.61644	-1.12595	2.63935	1.05648	-1.25682	CAMK_KIN1/SNF1/Nim1_like_AMPKh.1 - CAMK includes calcium/calmodulin depedent protein kinases, expressed	0.0196372	0.186471	0.146806	0.0409774	3.53491e-08	0.0171108	1.74517e-06
Os.27159.1.S1_at	Os06g37010	6.14331	1.00989	2.32845	-1.22069	-3.77447	1.61166	-3.42291	1.43488	metal cation transporter, putative, expressed	2.54891e-05	0.183275	0.17308	4.79161e-05	0.00025674	0.0325281	3.29302e-05
Os.36919.1.S1_at	Os01g62010	6.13802	6.3214	1.0466	-1.21347	1.36772	1.32805	3.66269	-1.52304	hydrolase, alpha/beta fold family domain containing protein, expressed	0.000255218	0.0137677	0.812232	0.832674	1.28489e-05	0.000852255	0.000507705
Os.24865.1.A1_at	Os05g09724	6.10468	3.31855	4.24586	1.4274	2.34296	4.31003	2.49073	3.15746	HAD superfamily phosphatase, putative, expressed	0.000365479	0.644159	0.786317	0.309566	1.89259e-09	0.445814	0.00170455
OsAffx.12670.1.S1_at	Os02g56630	6.10281	1.0523	1.06879	1.04765	1.26215	7.31988	1.00847	1.01241	OsWAK24 - OsWAK receptor-like protein kinase, expressed	1.24933e-07	9.59084e-07	0.000114471	5.15418e-05	1.91298e-07	4.37629e-05	2.92947e-06
Os.20773.1.S1_at	Os06g10280	6.08905	3.49975	4.03637	3.08108	-1.78243	-1.02447	-1.74604	1.94686	CDP-alcohol phosphatidyltransferase, putative, expressed	7.96701e-07	0.224511	0.252885	0.00236805	3.70231e-06	0.0386092	3.72814e-13
OsAffx.17127.1.S1_at	Os08g24380	6.0762	-2.24647	1.08775	-1.0294	-5.46304	2.49861	-1.09959	-1.08837	NB-ARC domain containing protein, expressed	0.00714782	0.0347392	1.1788e-05	3.34244e-06	1.97618e-11	0.0182287	0.00355268
Os.25687.1.S1_at	Os02g41680	6.07604	2.431	1.44735	1.36953	-6.04056	-2.41681	-3.75163	1.23608	phenylalanine ammonia-lyase, putative, expressed	7.33492e-07	0.905971	0.3381	0.307223	1.15349e-06	0.0328078	0.000276319
Os.17486.1.S1_at	Os05g07300	6.06133	3.70091	1.00249	2.82585	-11.9363	-7.28802	-6.55005	9.1587	serine/threonine-protein kinase receptor precursor, putative, expressed	9.84988e-09	0.721562	0.183741	0.608333	0.00285574	0.0770851	0.00028074
OsAffx.13437.1.S1_at	Os03g50280	6.05626	12.2488	2.78396	3.65812	-3.15488	-6.38075	-3.48267	4.1993	GLTP domain containing protein, putative, expressed	6.75043e-08	0.729412	0.612865	0.254243	0.296393	0.0191539	8.23045e-08
Os.53123.1.S1_at	Os11g06650	6.0516	4.53993	2.16602	2.9697	-1.01454	1.31387	1.44857	1.4745	transcription elongation factor protein, putative, expressed	0.0519598	0.660211	0.197991	0.953361	2.3916e-05	0.00358402	2.29569e-09
Os.16644.1.A1_at	Os03g63074	5.98583	7.72529	3.65682	4.27853	-1.14301	-1.47516	-1.35682	2.64657	Ser/Thr protein phosphatase family protein, expressed	0.00905158	0.615432	0.886449	0.476225	0.172104	0.0844195	2.67956e-09
Os.54498.1.S1_at	Os04g32940	5.97542	3.91526	1.0108	1.4124	-2.06864	-1.35543	1.36941	1.04487	Leucine Rich Repeat family protein, expressed	0.0987198	0.0140066	0.207586	0.883975	0.0476615	0.000126138	3.00133e-06
Os.15917.1.S1_at	Os04g41960	5.96448	4.86315	1.84876	2.41845	-29.186	-23.7969	-6.97081	5.84189	NADP-dependent oxidoreductase, putative, expressed	5.53573e-08	0.056448	0.773084	0.967013	0.00170575	0.247349	0.000860325
Os.8138.1.S1_at	Os05g39230	5.92668	10.2048	3.19717	3.2756	1.4997	-1.14812	1.09296	2.52311	low photochemical bleaching 1 protein, putative, expressed	0.0240847	0.555666	0.066762	0.0192954	2.5709e-14	1.1946e-06	4.10033e-14
Os.1131.1.S1_at	Os06g16350	5.91014	1.16054	1.46915	1.16976	-2.65359	1.91912	-1.03112	-1.62202	peroxidase precursor, putative, expressed	0.648379	0.186774	0.0112242	0.000538202	1.86476e-12	0.00521389	8.68481e-06
Os.9396.1.S1_at	Os03g48810	5.90748	-1.0372	1.20835	-1.20415	-2.27813	2.6896	-1.62381	1.14314	nucleobase-ascorbate transporter, putative, expressed	0.332055	0.119521	0.0447837	0.00114233	0.0391377	0.00658894	0.00241129
Os.26440.1.S1_at	Os03g11650	5.89678	4.09339	2.04075	1.58106	-2.26292	-1.57086	-1.22655	1.30986	ATMAP70 protein, putative, expressed	0.0183728	0.0763911	0.900595	0.414991	0.0455291	0.0115697	3.85986e-06
Os.55437.1.S1_at	Os03g43770	5.88069	2.38082	2.06038	-1.54587	-4.1048	-1.66185	-1.68672	-1.60582	OsFBX97 - F-box domain containing protein, expressed	0.016549	0.0165799	0.81034	0.0308687	0.0297859	0.0169769	0.00138274
Os.7831.1.S1_at	Os06g11980	5.84789	1.62129	1.7423	1.03206	-1.60385	2.24893	-1.38318	-1.07707	DUF581 domain containing protein, expressed	0.568115	0.249098	0.162626	0.00126812	3.36742e-06	0.00250694	4.78982e-06
Os.12346.1.S1_at	Os01g62480	5.80103	1.24876	2.82581	1.22331	1.14172	5.30381	-1.47865	1.37567	laccase precursor protein, putative, expressed	0.0129699	0.0312176	0.453539	0.0123425	2.16002e-05	0.422177	0.000502499
Os.11991.1.S1_at	Os11g10520	5.79171	2.35149	4.20512	2.74808	-3.69855	-1.50165	1.50852	-1.71168	dehydrogenase, putative, expressed	0.567247	0.00400318	0.686139	0.25387	6.07078e-06	0.890809	3.85051e-05
OsAffx.17800.1.S1_at	Os09g20490	5.77244	2.43744	5.22025	1.46537	1.23572	2.92648	1.86155	-9.65491	transporter, putative, expressed	1.19609e-08	0.00447924	0.378045	0.000175776	1.11791e-15	0.228641	8.17563e-09
Os.16301.1.S1_at	Os10g11580	5.71213	1.00464	1.01269	1.00596	42.8817	243.815	1.0035	0.996723	histone-like transcription factor and archaeal histone, putative, expressed	2.09819e-18	2.94465e-17	1.38778e-06	9.71941e-07	2.35274e-18	5.64807e-07	8.10988e-08
Os.51383.1.S1_at	Os07g40910	5.70702	1.79752	1.30059	2.18896	-1.0707	2.9653	-1.18152	1.8458	expressed protein	0.853136	0.0583605	0.17383	0.568594	0.0104465	0.309051	0.00252187
Os.8600.1.S1_at	Os04g37480	5.70414	4.51067	1.40702	1.53941	-1.69544	-1.34071	-1.79578	2.6385	oxidoreductase, aldo/keto reductase family protein, putative, expressed	0.000213824	0.357921	0.603989	0.804701	7.90946e-10	0.000393443	7.13918e-07
Os.17416.1.S1_at	Os01g17214	5.69104	1.21354	2.08855	1.43577	1.69892	7.96726	1.80666	1.79355	major facilitator superfamily antiporter, putative, expressed	3.13808e-05	0.187646	0.236625	0.0556779	9.99268e-11	0.403912	0.00157735
Os.24556.1.S1_at	Os08g33640	5.68509	4.17353	4.41377	4.508	-1.18883	1.14581	-1.12128	2.96348	expressed protein	0.2965	0.479951	0.377437	0.437091	2.54718e-06	0.640012	1.61879e-11
Os.47977.1.A1_at	Os06g39230	5.68025	2.59569	1.18831	1.45978	-1.63817	1.33584	-2.89946	3.59135	aldehyde dehydrogenase, putative, expressed	6.97346e-05	0.000879491	0.161932	0.385619	5.34519e-07	0.00263791	1.74511e-05
Os.52641.1.S1_at	Os09g30486	5.67936	2.2312	1.81523	1.43024	1.30286	3.31634	-1.2936	1.09914	fasciclin domain containing protein, expressed	0.0190231	0.00359435	0.270582	0.0693747	7.7678e-06	0.0173116	6.38986e-06
Os.26654.1.S1_at	Os10g01060	5.67826	3.0568	5.54807	2.60093	-1.21331	1.53101	-2.03206	1.30096	protein kinase family protein, putative, expressed	0.0915577	0.00459257	0.704501	0.000480476	3.18388e-10	0.582655	1.7813e-11
Os.8713.1.S1_at	Os02g47610	5.66815	1.19535	1.06909	-1.23816	-48.2269	-10.1706	-3.17494	2.95737	nmrA-like family domain containing protein, expressed	1.68017e-11	4.61927e-07	0.0729647	0.00390806	8.08027e-13	0.001797	0.00205259
Os.49073.1.S1_at	Os01g12570	5.66239	3.87522	1.20115	1.3809	-2.69973	-1.84764	-1.06668	-1.16462	3-methyl-2-oxobutanoate hydroxymethyltransferase, putative, expressed	0.0488687	0.18082	0.698486	0.846427	5.59181e-07	0.0473359	0.00251516
Os.27076.1.S1_at	Os06g05160	5.66195	5.90362	3.74781	2.48498	-3.04789	-3.17799	1.32798	1.71864	sulfate transporter, putative, expressed	0.000276718	4.82908e-08	0.23435	0.351882	2.16471e-06	0.00224249	5.41716e-11
OsAffx.12626.1.S1_at	Os02g53620	5.66102	1.57747	2.39463	2.26499	-2.14856	1.67027	-2.3296	1.24404	nuclear transcription factor Y subunit, putative, expressed	9.00421e-05	0.00311514	0.0388481	0.00969987	5.68755e-11	0.340595	1.37979e-07
Os.55272.1.S1_at	Os01g03130	5.66084	1.55969	1.25271	2.0517	-271.236	-74.7318	-45.3289	3.79344	expressed protein	1.77777e-10	0.156265	0.253811	0.594888	0.0286776	0.431899	0.0280037
Os.10754.1.S1_at	Os03g06520	5.65929	1.59172	1.4355	-1.07415	-13.0046	-3.65766	-1.88714	1.88879	sulfate transporter, putative, expressed	3.15833e-06	0.000768571	0.35864	0.0653236	4.63105e-10	0.0450566	0.00381624
Os.9778.1.S1_at	Os07g45570	5.65693	1.04279	1.44696	1.08874	3.3512	18.1796	27.8098	-1.70654	expressed protein	1.4386e-13	1.51897e-05	0.0354284	0.00146469	1.24253e-06	0.0240242	0.000157863
Os.44937.1.S1_at	Os03g60810	5.65497	5.04691	1.78196	2.1353	-1.10354	1.01535	-1.45201	3.20744	lectin-like receptor kinase, putative, expressed	0.0710851	0.157689	0.713396	0.929821	3.0268e-09	0.00991277	1.38154e-06
Os.49050.1.S1_at	Os02g34580	5.6425	1.79881	-1.08888	-1.07129	-1.35851	2.309	-1.10913	1.00171	ammonium transporter protein, putative, expressed	0.503313	0.134009	0.114409	0.0739599	1.36802e-05	0.000562389	0.000527857
Os.50487.1.S1_at	Os03g21960	5.63914	5.22982	-1.06517	1.2195	-1.49933	-1.3905	1.44627	-4.36253	aminotransferase, putative, expressed	0.654542	0.0628152	0.683978	0.806125	2.36938e-14	0.000346978	4.307e-05
Os.49614.1.S1_at	Os04g33520	5.63157	1.19243	1.07602	-1.11056	1.11256	5.25436	-1.0163	-5.6024	RCLEA6 - Root cap and Late embryogenesis related family protein precursor, expressed	8.07663e-05	0.000914872	0.020506	0.00161913	8.85338e-17	0.00068759	0.00026297
OsAffx.5257.1.S1_at	Os07g08970	5.62465	1.2223	2.70262	1.29388	-4.79387	-1.04176	-2.6588	4.31646	uncharacterized protein ycf45, putative, expressed	5.40855e-07	0.302091	0.144738	0.000125665	2.63663e-12	0.186727	7.07248e-07
Os.8971.1.S1_at	Os05g44340	5.62421	2.60575	3.43053	2.54054	-1.68504	1.28091	-1.2752	1.54442	heat shock protein 101, putative, expressed	0.281706	0.858656	0.424082	0.069463	0.0309403	0.381345	6.40028e-08
Os.20579.1.S1_at	Os01g52750	5.61505	4.55765	1.08454	1.73373	-3.19759	-2.59544	1.63851	2.13131	OsSub3 - Putative Subtilisin homologue, expressed	0.000792051	1.68567e-05	0.204558	0.604998	3.94059e-13	7.73648e-05	2.81778e-07
Os.55541.1.S1_at	Os07g34040	5.60794	1.64563	1.52354	1.06707	-1.06206	3.20864	1.04067	1.00288	harpin-induced protein 1 domain containing protein, expressed	0.00292816	0.164503	0.170595	0.0107013	0.0221815	0.00640296	4.52813e-05
Os.18599.1.S1_at	Os03g57970	5.60026	1.21854	1.93565	1.02394	-5.25508	-1.14343	-2.5581	1.01293	LTPL73 - Protease inhibitor/seed storage/LTP family protein precursor, expressed	2.08785e-09	0.046453	0.0203465	6.27697e-06	0.0359756	0.000755569	8.97577e-08
Os.20531.1.S1_at	Os04g54010	5.59283	1.72019	2.243	1.28079	-13.6587	-4.201	-2.04279	1.23305	serine/threonine-protein kinase receptor precursor, putative, expressed	2.24257e-07	9.92362e-05	0.42171	0.0250166	0.586131	0.139289	6.6736e-05
Os.50939.1.S1_at	Os01g67870	5.57869	3.34977	1.91234	1.51104	-1.18261	1.40824	-2.33078	1.60351	expressed protein	0.00191906	0.000540058	0.57508	0.123822	0.0850176	0.000587024	5.46757e-08
Os.54057.1.S1_at	Os06g23420	5.54006	1.62182	-1.04105	-1.06956	-3.23724	1.05521	-1.02905	-1.09921	exostosin family domain containing protein, expressed	0.00761186	0.0185349	0.0506231	0.0174326	1.9693e-10	0.000197396	0.000131885
Os.51303.1.S1_at	Os02g39384	5.53658	-1.02553	1.00235	1.01259	-1.0251	5.53893	1.07322	-1.07161	expressed protein	4.59475e-05	0.000528493	0.00161342	0.000748431	1.39536e-07	0.000988157	0.000243811
OsAffx.27222.1.S1_at	Os05g38350	5.48902	1.76909	1.09297	1.66841	-7.65175	-2.46614	-3.75887	1.24855	glycerol-3-phosphate acyltransferase 8, putative, expressed	1.29085e-11	0.705889	0.00282991	0.104306	1.25076e-09	0.000645871	7.09462e-07
Os.7743.1.S1_at	Os06g11490	5.48415	1.82715	1.25504	-1.06396	1.09282	3.28006	-1.73241	1.48712	plastocyanin-like domain containing protein, putative, expressed	0.0705852	2.0522e-06	0.0467231	0.000486836	7.03437e-10	7.52985e-06	3.25857e-07
Os.53681.1.S1_at	Os04g41750	5.47967	1.06082	-1.01226	1.10621	-4.54454	1.13663	1.05982	-1.53986	expressed protein	0.00936195	0.0164223	0.0217705	0.0198159	2.85991e-12	0.0131698	0.0025646
Os.13071.1.S1_at	Os01g27880	5.47195	4.85721	6.50953	5.92725	-1.15788	-1.0278	-1.03153	2.37781	sucrose-phosphatase, putative, expressed	0.641514	0.536534	0.95815	0.585443	0.386035	0.376329	1.2036e-11
Os.54548.1.S1_at	Os02g54560	5.46193	2.21326	2.02438	1.72364	-1.2415	1.98778	0.996171	1.05328	SCP-like extracellular protein, expressed	0.170146	0.523094	0.22707	0.0886377	0.000103618	0.0534007	2.09115e-06
Os.1054.1.A1_at	Os01g02900	5.43851	2.31741	1.86308	1.68254	1.52574	3.58062	-2.33982	1.78742	glycosyltransferase, putative, expressed	0.885759	0.000370756	0.414171	0.319917	0.29584	0.156733	0.000140153
Os.50512.1.S1_at	Os12g03080	5.4322	1.0265	1.23935	-1.13973	-5.57761	-1.05397	-1.07822	-1.694	rp3 protein, putative, expressed	0.000805183	0.000256607	0.0340296	0.000748431	6.96443e-13	0.00374548	0.000574353
Os.45892.1.S1_at	Os01g50720	5.41983	8.35567	1.69429	2.97269	-7.41216	-11.4272	1.20597	2.67415	MYB family transcription factor, putative, expressed	0.000127927	0.000671869	0.930794	0.428455	0.00737484	0.100292	7.33664e-05
Os.17787.1.S1_at	Os07g48090	5.41553	2.28368	1.72861	2.00899	-5.1295	-2.16306	-2.14532	2.65088	CAMK_KIN1/SNF1/Nim1_like.30 - CAMK includes calcium/calmodulin depedent protein kinases, expressed	4.66925e-09	0.0606188	0.065548	0.132845	5.37713e-06	0.00912986	8.41275e-08
OsAffx.15908.3.S1_at	Os06g43384	5.40166	1.28734	1.00923	1.00469	1.40105	5.87879	0.997918	-1.00589	cytochrome P450, putative, expressed	8.90167e-05	0.000233392	0.0303734	0.011947	9.5655e-07	0.00171499	0.000477789
Os.54777.1.S1_at	Os12g32640	5.40144	1.27253	4.4946	2.55509	-1.30701	3.2476	1.58413	1.2907	haemolysin-III, putative, expressed	0.00729997	0.504574	0.411135	0.0625043	0.717124	0.63158	0.000117029
Os.9708.1.S1_at	Os06g35630	5.39287	2.49943	2.8175	2.5004	-1.32803	1.62469	-1.09907	1.27154	reticuline oxidase-like protein precursor, putative, expressed	0.860804	0.743416	0.524629	0.381958	0.000116105	0.508853	3.92433e-05
Os.35463.1.S1_at	Os05g48810	5.39008	2.54365	1.37876	2.28421	-2.40031	-1.13274	-1.09402	1.75554	dnaJ domain containing protein, expressed	0.0081868	0.613789	0.147885	0.739066	0.179559	0.0666277	1.90386e-05
Os.54424.1.S1_at	Os01g42200	5.38262	1.65871	1.64043	1.26856	-1.53166	2.11866	-1.58001	1.13078	expressed protein	0.452748	0.0550546	0.161011	0.0198352	0.000567502	0.0205939	2.24462e-05
Os.6669.1.S1_at	Os07g40890	5.37296	2.20274	1.22037	1.26964	1.13604	2.77105	-1.37046	-1.46123	igA FC receptor precursor, putative, expressed	0.358182	0.00551996	0.1952	0.2534	2.55719e-09	0.00673918	0.000111927
OsAffx.17800.2.S1_at	Os09g20500	5.37017	-1.43228	1.0326	1.02239	-5.13132	1.49894	1.00952	-1.19626	transporter, putative, expressed	0.00264056	0.00355548	0.000533091	0.000231415	2.58184e-12	0.00915235	0.00190049
Os.54033.1.S1_at	Os08g37180	5.36975	1.65679	1.73763	2.56835	-2.64198	1.22675	-1.08581	-1.17549	patatin, putative, expressed	0.0113941	0.688242	0.0392243	0.243943	3.49542e-11	0.313965	3.74743e-06
OsAffx.31574.1.S1_at	Os11g04530	5.35295	1.14795	1.02238	1.02046	1.33126	6.20772	0.997069	1.00513	sulfotransferase domain containing protein, expressed	1.12979e-06	4.64602e-06	0.0010435	0.000436964	2.4316e-06	0.000115231	1.78036e-05
Os.7579.1.S1_at	Os11g30560	5.34421	-1.17495	-1.18426	-1.11115	-3.10681	2.02111	1.10602	1.29245	dehydrogenase/reductase, putative, expressed	0.289032	0.0698191	0.000141155	0.00013952	2.72395e-11	0.000106454	0.000820054
Os.14631.1.S1_at	Os07g13770	5.2901	1.55493	1.75065	2.01497	-9.50387	-2.79348	1.02966	2.66298	UDP-glucoronosyl and UDP-glucosyl transferase domain containing protein, expressed	1.79577e-05	9.06708e-05	0.126228	0.170525	2.15037e-11	0.302859	5.55334e-05
Os.20627.2.S1_at	Os07g33620	5.24875	13.7592	1.23842	-2.24992	1.36672	-1.91804	-1.395	-3.33228	cytochrome P450 domain containing protein, expressed	0.988288	0.627161	0.253507	0.973935	4.44635e-07	0.00849782	0.0209557
Os.53085.1.S1_at	Os05g49900	5.23061	1.03179	-1.04478	-1.04695	-3.68242	1.37667	-1.57266	-1.01142	3-ketoacyl-CoA synthase, putative, expressed	0.000217089	0.862363	0.0121294	0.00471473	5.39628e-07	0.00269866	0.00215635
Os.24753.1.S1_at	Os09g28720	5.2291	1.50866	1.84615	1.55724	-1.92867	1.79713	-1.24225	1.04721	alpha/beta hydrolase fold, putative, expressed	0.305519	0.594046	0.0425847	0.00308071	9.94185e-06	0.029185	4.45214e-07
Os.11260.1.S1_at	Os05g31670	5.22872	4.10229	1.60509	-1.51568	-3.7438	-2.93727	-2.61953	-2.12581	AWPM-19-like membrane family protein, putative, expressed	0.00107654	0.151941	0.599773	0.354714	9.36971e-09	0.0147368	0.0047201
Os.27958.1.S1_at	Os01g52010	5.21451	1.4403	1.51857	-1.03687	-8.49823	-2.3473	-1.2273	1.14317	alliin lyase precursor, putative, expressed	1.96745e-08	8.5162e-08	0.0624893	0.000162986	1.62171e-09	0.00024276	1.20955e-06
Os.37217.1.S1_at	Os03g60760	5.21153	2.08841	2.42344	1.86657	-7.48399	-2.99906	-7.86871	1.9945	expressed protein	3.00046e-06	0.488248	0.647172	0.391633	0.111242	0.510273	0.00245963
Os.51743.1.S1_at	Os04g42720	5.16053	1.2238	1.30672	-1.05046	-1.1991	3.51664	1.55065	-1.59565	TMS membrane protein/tumour differentially expressed protein, putative, expressed	0.000164855	0.826458	0.130628	0.00795821	0.000479433	0.014575	0.000960421
Os.26764.1.A1_at	Os12g32630	5.14688	3.07655	3.55529	1.96985	-1.25436	1.3337	-1.31952	1.60279	OsFBX448 - F-box domain containing protein, expressed	0.650885	0.918683	0.815618	0.000770921	0.156819	0.00762406	1.7813e-11
Os.24515.1.S1_at	Os01g36580	5.13944	1.42295	2.62531	-1.06041	-14.8238	-4.10424	-3.00691	1.26536	auxin-induced protein 5NG4, putative, expressed	2.29379e-06	0.0020725	0.816933	0.0230222	0.564563	0.312443	0.00238367
Os.49798.1.S1_at	Os02g04430	5.13816	1.42926	1.23909	-1.00923	1.59216	5.7238	-1.0495	-1.20996	STRUBBELIG-RECEPTOR FAMILY 1 precursor, putative, expressed	5.03556e-06	5.70422e-05	0.0609327	0.00306704	2.12159e-07	0.000853991	3.34897e-05
Os.34310.1.S1_at	Os01g61160	5.12917	-1.02686	1.15204	-1.02215	-2.12214	2.48191	-1.17447	-1.90902	laccase precursor protein, putative, expressed	0.995964	0.333856	0.00265245	0.0002195	5.18287e-14	0.00115288	8.5273e-05
Os.50754.1.A1_at	Os07g18162	5.12505	1.05122	-1.1286	1.07841	1.20472	5.8734	78.2336	-1.02806	aldehyde oxidase, putative, expressed	3.71499e-15	2.21537e-11	0.000611676	0.00196319	3.14684e-13	0.000329385	0.000148897
Os.7088.1.S1_at	Os07g01440	5.11214	2.78575	-1.05818	-1.48851	1.19918	2.20063	-4.37069	-5.45472	plastocyanin-like domain containing protein, putative, expressed	0.0115202	4.54852e-05	0.76055	0.257435	5.5257e-15	0.000630594	0.00335673
OsAffx.31572.1.S1_at	Os11g04320	5.11047	3.84102	1.70661	1.22093	1.19185	1.58575	-1.04199	1.15193	phosphoglycerate mutase, putative, expressed	0.113392	0.528952	0.955763	0.412341	0.286226	0.00531885	1.89781e-05
OsAffx.19635.1.S1_at	Os12g12720	5.10791	12.0691	1.0159	1.01179	7.47739	3.16461	0.999085	-1.00929	jasmonate-induced protein, putative, expressed	0.00449778	0.00828842	0.519771	0.496057	4.33352e-09	0.00367656	0.00115224
Os.8411.1.S1_at	Os04g25560	5.1	2.03915	1.06848	-1.10275	-4.82866	-1.93066	-1.55627	1.44611	OsSCP23 - Putative Serine Carboxypeptidase homologue, expressed	3.32929e-09	3.33997e-05	0.051768	0.00221682	1.56072e-11	1.35182e-06	3.87707e-07
Os.9847.1.S1_at	Os05g04584	5.09617	1.50983	-1.08147	1.40096	-3.27581	1.03038	-1.65011	1.21498	transferase family protein, putative, expressed	5.09111e-05	0.62007	0.0326383	0.236323	3.61551e-05	0.00860095	0.000406564
Os.6279.1.A1_at	Os08g41890	5.09497	1.70359	1.30579	-1.03071	1.76392	5.2754	1.35586	-1.14677	microtubule associated protein, putative, expressed	7.59355e-06	0.0236125	0.224522	0.0362958	0.939862	0.0059343	0.000345078
OsAffx.13565.1.S1_at	Os03g61100	5.09371	1.64444	1.25217	1.03386	1.04311	3.23107	-1.06804	-1.86964	GDP-mannose transporter, putative, expressed	0.0472981	0.0942876	0.260374	0.125552	1.03799e-09	0.0329386	0.0028649
Os.18587.1.S1_at	Os07g08140	5.07371	2.01072	3.21223	2.11351	-1.23638	2.04091	-1.24523	2.03829	heat stress transcription factor, putative, expressed	0.287611	0.288755	0.413253	0.0313266	0.00180668	0.504694	5.5922e-07
Os.26767.1.A1_at	Os11g28104	5.07153	1.46893	2.19218	1.48318	-2.67917	1.28865	-1.75237	1.09764	TKL_IRAK_DUF26-lf.4 - DUF26 kinases have homology to DUF26 containing loci, expressed	0.0542359	0.99943	0.396511	0.110765	0.00599842	0.40895	0.00110327
OsAffx.28215.1.S1_at	Os06g11780	5.06521	-1.19414	-1.00688	1.01916	-1.20683	5.01194	1.03768	-1.02959	MYB family transcription factor, putative, expressed	0.00139726	0.00458336	0.00387834	0.00187891	7.98047e-05	0.00915615	0.00318057
Os.33244.1.S1_at	Os01g62900	5.06496	2.91753	3.14379	1.36287	-2.82513	-1.62734	-1.29365	1.24039	amino acid kinase, putative, expressed	0.143543	0.0515376	0.820153	0.235681	0.511158	0.30214	0.00027684
Os.54672.1.S1_at	Os03g20290	5.06334	2.83187	-1.01021	1.02121	-121.077	-67.7166	1.02373	-1.09753	aspartic proteinase nepenthesin-1 precursor, putative, expressed	1.48276e-08	8.79499e-08	0.60031	0.605139	2.91895e-11	0.0228859	0.00951312
Os.35061.1.S1_at	Os01g42690	5.05404	-1.6179	1.64635	1.42824	-3.16882	2.58043	1.37312	-3.46276	OsPOP2 - Putative Prolyl Oligopeptidase homologue, expressed	0.337518	0.134303	0.042372	0.00790005	5.13607e-12	0.733781	0.00790693
Os.1437.1.S1_at	Os01g06580	5.04518	2.15879	1.68308	-1.10434	-1.14331	2.0441	-1.81669	1.25988	fasciclin domain containing protein, expressed	0.987547	0.0225417	0.708542	0.012077	6.08946e-05	0.00173537	1.81216e-05
Os.7740.1.S1_at	Os03g43650	5.04282	1.38563	-1.16911	1.10832	1.03948	3.78305	-1.22487	1.03577	uncharacterized protein At4g06744 precursor, putative, expressed	0.0668369	0.000143987	0.0104631	0.0444823	7.75832e-06	0.000621994	0.000289056
Os.35425.1.S1_at	Os01g61940	5.03245	1.62921	-1.09989	1.12816	-2.28723	1.3505	1.10999	-1.05831	white-brown complex homolog protein, putative, expressed	0.186831	0.234697	0.0391939	0.103153	2.24256e-08	0.000843152	0.000191923
Os.10695.1.S1_at	Os02g53790	5.02593	2.98369	1.67134	1.6594	-2.16327	-1.28424	-1.72927	1.22242	adenylate kinase, putative, expressed	8.90767e-06	0.862346	0.24886	0.264896	2.46169e-09	0.00090147	6.64753e-08
Os.11388.1.S1_at	Os11g18044	5.00393	1.36914	2.18414	1.37486	-1.25018	2.9234	1.00057	1.30549	peptide transporter PTR2, putative, expressed	9.22941e-05	0.166856	0.0436427	7.79409e-05	6.79215e-05	0.0226402	3.89351e-08
Os.39876.1.S1_at	Os04g48030	4.96974	2.39891	1.44516	1.85336	-5.82287	-2.81072	-4.04925	2.86901	heat stress transcription factor B-1, putative, expressed	5.13125e-07	0.757617	0.310787	0.604297	0.343312	0.152494	0.000426865
Os.36104.1.S1_at	Os02g31030	4.96729	4.37535	34.5041	60.4639	1.14629	1.30137	1.60888	1.73062	glycerophosphoryl diester phosphodiesterase family protein, putative, expressed	0.0502861	0.983378	0.199191	0.413885	4.735e-12	2.45782e-07	1.42294e-12
Os.52752.1.S1_at	Os02g42740	4.95822	3.81204	1.49076	1.15811	-1.71283	-1.31688	-1.11017	1.11332	cytochrome b5-like Heme/Steroid binding domain containing protein, expressed	0.161837	0.152485	0.990887	0.475244	0.353526	0.00303507	3.12323e-05
Os.7770.1.S1_at	Os05g05030	4.95337	1.75503	1.87697	1.64336	-1.42273	1.98378	1.31346	-3.22452	expressed protein	0.00683967	0.330581	0.0882202	0.0109753	3.55442e-15	0.0254486	2.55551e-07
Os.18633.1.S1_at	Os04g43710	4.9329	1.55668	5.50523	1.73704	-1.08986	2.90759	1.3713	-1.14693	CAMK_CAMK_like.3 - CAMK includes calcium/calmodulin depedent protein kinases, expressed	1.32474e-06	0.0568613	0.999818	0.00016764	7.7309e-05	0.663169	4.47504e-08
OsAffx.24943.1.S1_at	Os03g02480	4.92875	1.86486	2.38907	1.31905	-2.26476	1.16699	1.41455	-1.25199	inner membrane protein, putative, expressed	0.0339255	1.26261e-05	0.317156	0.000436741	0.000437892	0.00788741	3.36367e-08
Os.46662.1.S1_at	Os10g34220	4.92428	1.72925	1.23945	1.093	-2.8051	1.01516	-1.1317	-1.10995	TKL_IRAK_DUF26-lf.1 - DUF26 kinases have homology to DUF26 containing loci, expressed	0.0365918	0.118715	0.19825	0.104076	2.93093e-06	0.013039	0.000547216
Os.37622.1.S1_at	Os01g67010	4.91888	3.808	1.86085	1.98506	-1.98917	-1.53993	-9.62867	-2.10717	expressed protein	8.14865e-06	0.00238362	0.813017	0.874846	1.07401e-11	0.216442	0.000480243
Os.54587.1.S1_at	Os01g31940	4.91099	1.45843	2.04662	1.34325	-1.59546	2.11056	1.91825	1.12011	purine permease, putative, expressed	5.04864e-05	0.00232978	0.154686	0.00249543	2.79583e-06	0.0674605	2.58786e-06
Os.55033.1.A1_at	Os03g37470	4.90881	1.66864	1.49185	1.26206	-26.7496	-9.09292	1.51506	2.00203	MATE efflux family protein, putative, expressed	1.31143e-05	9.20193e-07	0.355584	0.231533	3.39222e-11	0.167915	0.00345485
OsAffx.28287.1.S1_at	Os07g05380	4.90368	1.42752	1.02804	1.04531	-2.37932	1.44373	1.00507	-2.12885	ATPase BadF/BadG/BcrA/BcrD type, putative, expressed	0.252494	0.304036	0.0816872	0.0452058	2.6387e-14	0.00381623	0.000721624
Os.19044.1.S1_at	Os10g04520	4.90281	-1.44914	1.71437	2.4343	-1.15609	6.14559	1.31676	2.02084	expressed protein	0.0458557	0.137077	0.110165	0.210342	0.922064	0.873533	0.0178008
Os.50468.1.S1_at	Os03g15320	4.89934	4.01507	2.40376	1.4657	1.01349	1.2367	-1.69323	1.5996	glyoxal oxidase-related, putative, expressed	0.633401	0.293962	0.776023	0.451116	0.00407976	0.0813767	4.4988e-05
Os.50470.1.S1_at	Os01g71310	4.89683	-1.0169	1.45429	-1.15678	-20.9501	-4.20722	-3.09195	1.04021	cytokinin dehydrogenase precursor, putative, expressed	4.17662e-08	0.000889536	0.201739	0.0138949	0.00023634	0.135024	0.0187994
OsAffx.29514.1.S1_at	Os08g34720	4.88386	1.41483	2.40332	1.17887	-3.57363	-1.03526	-1.12583	-1.31321	D-3-phosphoglycerate dehydrogenase, chloroplast precursor, putative, expressed	0.00418364	1.0031e-05	0.158694	2.77741e-05	7.68187e-08	0.012522	3.76199e-08
Os.19815.1.S1_at	Os03g43440	4.87352	1.48318	1.24593	1.31813	-11.1119	-3.38175	1.38902	-1.00817	CAMK_KIN1/SNF1/Nim1_like.17 - CAMK includes calcium/calmodulin depedent protein kinases, expressed	1.28994e-08	1.50874e-09	0.00543268	0.00412622	1.12862e-08	0.000546524	7.8905e-07
Os.34174.1.S1_at	Os04g38790	4.86997	1.95	-1.49024	1.27411	-78.4615	-31.4171	-6.57018	3.09939	expressed protein	1.06366e-13	4.98694e-06	0.0310972	0.636108	0.0760688	0.000572656	0.000567433
Os.51295.1.S1_at	Os01g08300	4.86591	-1.60755	1.10781	1.49685	-8.68818	-1.11071	1.33479	1.18491	expressed protein	1.72282e-05	4.49406e-06	0.000103084	0.000644305	0.000586937	0.218979	0.000392572
Os.50442.1.S1_at	Os03g03260	4.85617	1.34315	1.01346	1.38988	-7.99908	-2.21245	-3.09547	8.54997	homeobox domain containing protein, expressed	3.35898e-09	0.54043	0.0250715	0.11493	2.74699e-14	0.0146655	0.000305673
Os.53428.1.S1_at	Os09g26370	4.84984	4.2786	3.32883	1.64287	-3.99601	-3.52533	-2.93131	1.83783	DUF581 domain containing protein, expressed	4.75923e-06	0.0783564	0.48844	0.333428	0.48219	0.128862	3.81405e-06
OsAffx.17641.1.S1_at	Os09g11210	4.8377	1.02624	1.34326	1.0042	1.08934	5.13517	0.99755	-1.00564	THION35 - Plant thionin family protein precursor, putative, expressed	6.58183e-08	1.34417e-05	0.000470948	8.28323e-06	3.0633e-06	0.000142884	6.92405e-07
Os.11586.1.S1_at	Os06g49320	4.83339	1.2249	1.16148	-1.03907	-3.77791	1.04448	-1.69069	1.44939	glycosyltransferase, putative, expressed	1.57435e-09	0.0308828	9.2324e-05	4.00715e-06	7.95361e-11	1.03182e-06	5.22563e-08
OsAffx.30938.1.S1_at	Os11g11750	4.81054	1.06538	1.07153	1.05983	1.16136	5.24394	0.999346	1.02358	expressed protein	0.00380448	0.00753509	0.0864195	0.0402449	0.00848338	0.048677	0.00914718
Os.33762.1.S1_at	Os01g11160	4.79175	2.87548	-1.10779	-1.39274	1.00663	1.67747	-1.25897	1.19898	amino acid permease family protein, putative, expressed	0.206924	0.00860139	0.369239	0.0209441	4.96254e-13	6.02495e-08	4.81266e-07
Os.2678.1.S1_at	Os02g13870	4.784	2.88689	1.49091	1.2831	-4.88842	-2.9499	1.18135	2.0591	aquaporin protein, putative, expressed	0.0867099	0.0344264	0.854512	0.687664	4.88095e-08	0.284489	0.0321775
Os.9893.1.S1_at	Os03g13200	4.76685	2.41036	1.79942	1.5984	3.08276	6.09661	1.13692	1.62145	peroxidase precursor, putative, expressed	1.29167e-07	1.07012e-05	0.248611	0.111266	4.67791e-10	0.00772075	3.78494e-07
Os.34199.1.S1_at	Os01g72630	4.75896	1.2815	1.62996	1.39428	-1.9644	1.89044	1.09194	1.14126	expressed protein	0.682673	0.639287	0.229727	0.138868	0.00298077	0.332574	0.00380487
Os.5230.1.S1_at	Os11g30810	4.75547	1.78134	1.03159	-1.08201	2.3488	6.27036	-1.09806	-1.06473	sulfotransferase domain containing protein, expressed	0.000117697	0.000176504	0.218829	0.132864	0.00490533	0.00404577	0.00205839
Os.50054.2.S1_at	Os06g04090	4.74369	1.47255	-1.03997	1.27529	-1.56966	2.0523	-1.77963	2.09142	no apical meristem protein, putative, expressed	0.00849644	0.00105636	0.0221096	0.10331	0.00159232	0.00273644	0.000137422
Os.53814.1.S1_at	Os09g04050	4.74062	2.23612	-1.50583	1.11167	-1.37836	1.53808	-2.30659	2.20895	dehydrogenase, putative, expressed	0.000457719	0.000426964	0.0989024	0.703563	0.0423325	0.00041112	0.00113877
Os.52574.1.S1_at	Os04g41450	4.73802	2.17912	1.07084	1.02495	-7.90352	-3.635	-1.64005	-1.14501	TGF-beta receptor, type I/II extracellular region, putative, expressed	1.05853e-07	0.000210585	0.241116	0.21374	2.82287e-11	0.00137518	0.000202649
Os.51562.1.S1_at	Os04g36770	4.71858	2.73757	2.19841	1.72477	1.16782	2.0129	-1.1621	1.26677	PME/invertase inhibitor, putative, expressed	0.101249	0.0884177	0.662355	0.251657	0.00297495	0.0729929	2.52372e-06
Os.5446.1.S1_at	Os04g38390	4.69328	4.41071	1.92964	1.83489	1.0815	1.15079	1.12665	1.32015	wound/stress protein, putative, expressed	0.0231807	0.768689	0.972637	0.680271	3.7136e-07	8.0649e-06	5.20158e-11
Os.52482.1.S1_at	Os07g36630	4.67737	1.53634	2.18814	2.58457	1.91211	5.82139	1.17755	2.03493	CSLF8 - cellulose synthase-like family F; beta1,3;1,4 glucan synthase, expressed	0.0161182	0.0490207	0.334245	0.466219	0.0194487	0.867444	0.00333404
Os.5343.1.S1_at	Os03g42830	4.6644	1.85225	1.79424	1.31337	-2.25412	1.11717	-3.15878	-1.23782	MATE efflux family protein, putative, expressed	7.88614e-07	0.00320486	0.195222	0.0101301	8.68696e-13	0.00812717	1.0265e-06
Os.31021.1.S1_at	Os07g36430	4.6476	1.3471	1.04334	1.02549	1.02409	3.53319	1.01023	-1.02522	expressed protein	0.00129348	0.00401075	0.0269442	0.00915843	1.15138e-05	0.000823351	0.000117029
Os.54471.1.S1_at	Os08g10630	4.64161	-1.47213	1.88625	-1.73446	-5.62681	1.21437	2.32527	-3.99848	metal cation transporter, putative, expressed	0.00462083	1.07761e-07	0.193035	3.47415e-05	0.174373	0.0674964	0.0152352
Os.35365.1.S1_at	Os06g30950	4.64052	1.97817	1.59738	-1.06066	1.19569	2.80494	-1.31228	1.13801	transporter-related, putative, expressed	5.11772e-05	0.00011049	0.27028	0.000166657	3.22859e-08	1.01542e-05	3.47241e-08
Os.48429.1.S1_at	Os03g63970	4.61747	-1.32721	-1.20985	-1.03666	-5.87316	1.04345	-1.56594	-1.06005	gibberellin 20 oxidase 1, putative, expressed	1.6515e-06	0.104571	0.00172225	0.00263808	3.73092e-07	0.00658429	0.0270848
Os.10657.1.S1_at	Os03g63280	4.59499	2.27889	5.54479	1.30664	1.07005	2.15757	1.58554	-8.19873	regulatory protein, putative, expressed	1.90118e-05	0.0191386	0.302653	0.00523784	9.07873e-12	0.612785	2.73208e-06
OsAffx.18038.1.S1_at	Os09g37834	4.59238	6.46487	-1.46085	-1.12785	-5.13095	-7.22304	1.29435	-1.57014	serine/threonine-protein kinase receptor precursor, putative, expressed	0.00787372	0.00572061	0.963184	0.679058	8.05093e-08	0.0140968	0.0334256
Os.56201.1.S1_at	Os12g39330	4.57065	1.54378	1.01471	1.00469	-1.28416	2.30555	1.01091	-1.19946	AP2 domain containing protein, expressed	0.462882	0.549839	0.34374	0.354834	1.10027e-07	0.110533	0.0488941
Os.17322.1.S1_at	Os06g16300	4.52881	1.38951	3.09705	1.24555	-25.3622	-7.78153	-12.9919	2.48213	BRASSINOSTEROID INSENSITIVE 1-associated receptor kinase 1 precursor, putative, expressed	2.94183e-12	0.0414767	0.673501	0.0016268	0.208902	0.418011	9.23779e-06
Os.40428.1.S1_at	Os01g73770	4.52451	23.6674	1.1798	18.3111	-45.8779	-239.985	-3.35957	42.828	dehydration-responsive element-binding protein, putative, expressed	5.00339e-06	0.0859552	0.732924	0.145037	0.00366067	0.581281	0.00471638
OsAffx.11948.1.S1_at	Os02g09200	4.52396	42.6185	1.04142	1.01611	1.05491	-8.93022	-1.0104	-1.01038	cytochrome P450 71D10, putative, expressed	4.02667e-09	2.58238e-08	2.22674e-07	2.28966e-07	8.43334e-15	2.30395e-12	3.72814e-13
OsAffx.12915.1.S1_at	Os03g18300	4.51851	1.83753	2.7093	1.46873	-1.33675	1.83955	1.00764	1.16119	chloroplast unusual positioning protein, putative, expressed	0.0412807	0.528426	0.653411	0.0147328	0.484535	0.263402	3.55538e-06
Os.11632.1.S1_at	Os08g42590	4.5184	1.22969	1.54361	1.28402	-2.71836	1.3517	1.01486	2.0149	mtN19, putative, expressed	0.261824	0.0645581	0.108099	0.0139784	6.7998e-11	0.0974837	0.00012209
OsAffx.13360.1.S1_at	Os03g45280	4.50229	3.03485	4.08399	4.2002	-16.5663	-11.1668	-4.81247	4.13313	dehydrin, putative, expressed	2.84521e-05	0.196156	0.851337	0.852972	0.112741	0.916771	0.00355639
Os.27647.1.S1_at	Os07g07300	4.49629	1.93244	1.49627	1.63146	-2.81092	-1.2081	1.47418	2.68846	expressed protein	0.35781	0.00819607	0.236646	0.354687	1.12733e-10	0.131976	0.000198812
Os.55821.1.S1_at	Os05g50680	4.49506	2.11742	2.12712	-1.09657	1.55763	3.30669	-2.82254	1.05507	WRKY83, expressed	0.684156	0.0183159	0.952933	0.263741	0.0540954	0.2805	0.0182379
OsAffx.17216.1.S1_at	Os08g28880	4.49353	2.81956	-1.1278	-1.04351	-1.39358	1.1436	-1.01332	-1.22962	patatin, putative, expressed	0.589006	0.884744	0.477745	0.5876	2.49884e-07	0.00132694	0.00121826
Os.13562.1.S1_at	Os05g35410	4.4925	-1.12535	1.42406	1.00396	-16.0699	-3.17861	-1.05824	1.67392	potassium channel AKT2/3, putative, expressed	2.25076e-07	2.98989e-07	0.063645	0.00177331	9.19992e-13	0.0903103	0.00168013
Os.56287.1.S1_at	Os04g46470	4.49227	3.2349	1.37906	1.58056	-4.48338	-3.22849	-1.77326	1.31988	carotenoid cleavage dioxygenase 7, chloroplast precursor, putative, expressed	1.1862e-07	0.00905824	0.429639	0.732668	6.479e-09	0.00278579	2.76599e-06
OsAffx.2268.1.S1_at	Os01g47820	4.47557	-1.28342	1.93685	-1.0117	-3.26845	1.75742	1.54168	-2.07867	S-locus-like receptor protein kinase, putative, expressed	0.121772	0.00380054	0.18831	0.00424029	0.00028291	0.449953	0.00980027
Os.5016.1.S1_at	Os03g55070	4.47374	2.98114	1.64643	1.30801	-3.6916	-2.45995	-2.23545	1.14179	UDP-glucose 6-dehydrogenase, putative, expressed	9.02295e-09	0.0286028	0.702624	0.150197	1.12891e-06	0.000295971	1.27869e-07
Os.15250.1.S1_at	Os08g24790	4.46896	1.70354	1.54079	1.03921	1.25549	3.29357	-1.94437	-1.35052	AIR12, putative, expressed	0.368761	0.000996578	0.440961	0.0668923	4.16542e-09	0.0411364	0.000619376
Os.22610.1.S1_at	Os03g02530	4.46443	3.41918	-1.36114	2.09038	-2.39218	-1.8321	-5.2782	-1.17802	OsRhmbd7 - Putative Rhomboid homologue, expressed	1.86133e-10	4.58089e-06	0.0311287	0.139779	7.82264e-15	0.000188627	1.82275e-06
Os.50990.1.S1_at	Os10g42390	4.46218	2.38762	-1.27578	1.41992	1.09157	2.04002	-2.5008	3.82538	zinc finger, C3HC4 type domain containing protein, expressed	0.0392277	0.00119226	0.2336	0.977058	0.000161947	0.0344111	0.00901827
OsAffx.6128.1.S1_at	Os08g43850	4.43906	2.332	1.06525	-1.14613	1.1801	2.24637	-1.24479	-1.69887	carrier, putative, expressed	0.192114	0.0600475	0.576059	0.296267	5.18126e-10	0.0035387	0.00203983
Os.8555.1.S1_at	Os05g06720	4.43234	3.05248	1.30033	1.14991	1.26256	1.8333	-1.11789	1.13136	GDSL-like lipase/acylhydrolase, putative, expressed	0.0102552	0.00405285	0.482243	0.17279	0.000705686	6.98236e-06	4.55629e-08
Os.8247.1.S1_at	Os03g51150	4.42823	2.08573	2.36674	1.34414	-1.42565	1.48922	-1.69476	1.32666	expressed protein	0.0341891	0.027067	0.500933	0.000115081	2.02779e-06	0.000640884	6.71484e-10
Os.32760.1.S1_at	Os01g07130	4.42685	1.92113	-1.69704	-1.02286	1.67969	3.87051	2.09022	-2.23041	expressed protein	6.73979e-05	0.125523	0.118289	0.636159	3.41804e-08	0.00103379	0.0167851
OsAffx.3667.1.S1_at	Os03g61829	4.4233	2.43007	29.2436	6.32537	0.996573	1.814	-6.11379	19.7378	haloacid dehalogenase-like hydrolase family protein, putative, expressed	0.0427612	0.00310879	0.330118	0.0293045	3.14911e-09	0.00560141	1.23341e-07
OsAffx.26118.2.S1_at	Os04g23700	4.41862	1.91906	1.04726	1.03259	3.06962	7.06777	0.997408	-1.02737	lectin protein kinase family protein, putative, expressed	2.34317e-05	7.49512e-05	0.248998	0.262186	8.20944e-08	0.00672309	0.00141182
OsAffx.7026.1.S1_at	Os11g06820	4.41836	1.85816	1.01186	1.04578	1.53595	3.65221	-1.07809	-1.07505	transmembrane amino acid transporter protein, putative, expressed	0.00728564	0.00312291	0.196828	0.249954	2.23675e-05	0.00519657	0.0012232
Os.50779.1.S1_at	Os12g42130	4.41488	1.16251	1.03305	1.14442	1.0293	3.90899	1.00124	1.11501	MATE efflux family protein, putative, expressed	4.93439e-05	3.41436e-05	0.000470294	0.00076382	4.9289e-06	0.000159008	4.96258e-06
Os.52406.1.S1_at	Os05g41160	4.41201	2.9717	2.71061	2.22716	-1.31382	1.13004	-1.04014	1.0605	expressed protein	0.911082	0.386658	0.625776	0.137927	7.95332e-09	0.0556082	2.11201e-09
Os.27758.1.S1_at	Os07g01030	4.39642	5.31154	2.47586	1.80753	1.37451	1.13769	-1.44822	2.40488	glycosyl transferase, group 1 domain containing protein, expressed	0.892332	7.82207e-05	0.0385246	0.521299	1.6682e-15	5.16214e-07	3.08985e-13
Os.40244.1.S1_at	Os11g31940	4.39309	-1.13431	1.2923	-1.04306	-2.16476	2.30193	-1.25365	-1.54266	GDSL-like lipase/acylhydrolase, putative, expressed	0.858892	0.70367	0.105526	0.00750029	6.67715e-09	0.116838	0.0123509
Os.49524.1.S1_at	Os11g39990	4.3926	2.70308	-1.01442	1.30509	1.33472	2.16897	-1.07382	1.08653	patatin, putative, expressed	0.222351	0.0197588	0.277503	0.767117	8.33781e-05	0.00377461	0.000220595
OsAffx.29286.1.S1_at	Os08g20200	4.38431	1.99614	-1.12424	1.03191	-4.99979	-2.27637	-1.01181	-1.00912	male sterility protein, putative, expressed	3.99799e-06	6.07506e-05	0.122954	0.240377	1.06483e-10	0.000236628	0.000133387
Os.11390.1.S1_at	Os01g71280	4.38371	1.31443	-1.12588	1.22244	-3.88826	-1.16588	1.35139	1.76346	glycerol-3-phosphate dehydrogenase, putative, expressed	7.83818e-05	4.88787e-06	0.000256845	0.00784231	4.99832e-14	4.34207e-05	3.89185e-06
Os.51943.1.S1_at	Os05g38720	4.36591	1.56048	1.49628	1.35615	-1.73307	1.61435	-1.69457	1.15788	Lung seven transmembrane receptor domain containing protein, putative, expressed	0.00220476	0.011365	0.0423687	0.00543864	1.69127e-09	0.0035623	6.08465e-07
Os.10669.1.S1_at	Os02g08100	4.35705	1.80675	1.40375	1.50622	-2.25732	1.06832	-1.36321	1.20249	AMP-binding domain containing protein, expressed	0.000159664	0.865651	0.0466277	0.0458251	4.43479e-07	0.00265273	4.54125e-07
Os.22485.1.A1_at	Os11g29720	4.34939	3.7146	2.40219	1.26012	2.6908	3.15063	1.57308	-2.01993	cytochrome P450, putative, expressed	0.00068153	0.54745	0.706586	0.488765	0.00115856	0.20024	0.000977394
Os.15281.1.S1_at	Os07g46920	4.33109	2.81961	1.62424	-1.28692	-15.1857	-9.88615	2.87602	-1.72714	sex determination protein tasselseed-2, putative, expressed	0.0411169	4.18552e-06	0.843962	0.402167	0.00875697	0.122214	0.0279638
Os.51378.1.S1_at	Os03g42630	4.32331	2.07411	1.18698	1.47227	-1.05689	1.97221	-1.35411	-1.13392	No apical meristem protein, putative, expressed	0.709606	0.0227523	0.191105	0.455996	5.0234e-08	0.0274385	0.000201569
OsAffx.19882.1.S1_at	Os12g29280	4.32171	1.57396	-1.00478	1.01845	2.19004	6.01332	1.04315	-1.03068	disease resistance protein RGA3, putative, expressed	1.23132e-05	6.40025e-05	0.12728	0.0931253	5.22254e-07	0.00253452	0.000743449
OsAffx.26533.1.S1_at	Os04g48870	4.29679	2.47261	3.64653	2.03227	1.88054	3.26791	-1.30923	1.89085	nitrilase-associated protein, putative, expressed	0.0330881	0.0621286	0.980952	0.33482	0.266607	0.759187	0.000199862
Os.9727.1.S1_at	Os10g36848	4.28264	1.94409	-1.52389	1.13484	1.21968	2.68684	1.95001	-1.02758	cytochrome P450, putative, expressed	0.00238221	0.508417	0.127197	0.737461	0.0969984	0.00295639	0.00830064
Os.8544.1.S1_at	Os08g34280	4.28007	1.46696	1.40707	1.71877	-2.43594	1.19775	-1.19516	1.11668	cinnamoyl-CoA reductase, putative, expressed	0.00362349	0.71558	0.0353329	0.0913347	9.25703e-07	0.0733435	7.95495e-06
Os.26483.1.S1_at	Os04g55850	4.27058	5.09058	3.18846	3.92828	1.67784	1.40757	1.43694	-1.66719	nuclease PA3, putative, expressed	0.0139038	0.540888	0.968234	0.559674	3.10407e-11	0.425915	8.90642e-08
Os.9686.1.S1_at	Os06g43620	4.26071	-1.20459	-1.0889	1.04065	-3.20605	1.60085	-1.22536	1.93252	haemolysin-III, putative, expressed	0.000322687	0.586123	0.000248308	0.000442301	1.05999e-11	0.00140935	0.000808228
Os.6291.1.S1_at	Os06g47600	4.26047	1.3752	2.69121	1.01144	-2.34728	1.31985	-2.07936	-1.04824	thaumatin family domain containing protein, expressed	0.0298653	0.866399	0.830676	0.00208666	0.403332	0.262929	5.832e-05
Os.51394.1.S1_at	Os05g07890	4.24945	1.58615	1.49089	-1.07794	-2.30619	1.1617	-3.70753	3.61683	embryo-specific 3, putative, expressed	0.00715755	0.149358	0.705918	0.272006	5.15664e-07	0.24813	0.0445031
Os.46841.1.S1_at	Os10g06510	4.24942	1.29725	1.85226	1.02812	1.099	3.6	2.24297	-1.08107	cyclin-dependent kinase G-1, putative, expressed	1.28431e-06	0.113346	0.351542	0.00805146	0.691876	0.121102	0.000339256
Os.5927.1.S1_at	Os03g63540	4.24898	1.34329	1.38182	1.04499	-1.28426	2.46298	-1.49072	1.40868	lysine-rich arabinogalactan protein 19 precursor, putative, expressed	0.686533	0.00425877	0.0944137	0.00257766	1.03743e-08	0.00368528	2.43019e-05
Os.46933.1.S1_at	Os05g11720	4.24755	2.4352	2.40882	1.79375	1.83695	3.20407	1.15767	-1.36563	zinc finger, C3HC4 type domain containing protein, expressed	0.00013267	0.036113	0.707499	0.20962	1.19004e-07	0.215128	3.00548e-06
Os.55511.1.S1_at	Os04g45520	4.20958	2.12987	2.10994	-2.2413	-1.01709	1.94324	6.11649	-38.5277	integral membrane protein, putative, expressed	2.48084e-06	0.000116787	0.435225	0.0457063	5.05599e-10	0.0513542	0.0321104
Os.8422.1.S1_at	Os01g68050	4.20617	1.36466	1.83339	1.74131	-8.27018	-2.6832	-3.94993	5.68484	transmembrane amino acid transporter protein, putative, expressed	6.74719e-07	0.616927	0.27192	0.258711	1.48249e-07	0.548056	0.00210344
Os.16764.1.S1_at	Os03g11560	4.2001	2.3617	3.46246	2.02684	-1.24729	1.42583	-1.48784	1.35085	digalactosyldiacylglycerol synthase, chloroplast precursor, putative, expressed	0.693224	0.247814	0.93604	0.0115202	0.000156339	0.417465	9.25186e-09
Os.6304.1.S1_at	Os08g31090	4.1921	1.77499	2.11997	1.13533	-176.727	-74.8284	-36.7689	1.84373	expressed protein	3.38292e-10	0.0262723	0.890248	0.335315	0.000121289	0.44234	0.0298762
Os.8064.1.S1_at	Os04g51340	4.18834	4.38524	1.53404	1.17238	-21.6551	-22.6731	-2.86682	2.04964	pectinacetylesterase domain containing protein, expressed	3.55422e-07	0.000685869	0.830207	0.863781	1.37496e-06	0.0894405	0.00415667
Os.4530.1.S1_at	Os09g31482	4.17403	1.26755	3.43887	1.644	-5.63958	-1.71259	-6.05383	2.61239	splicing factor U2AF, putative, expressed	2.81953e-08	0.266531	0.509423	0.0061648	0.0590601	0.929504	1.44294e-05
OsAffx.13735.1.S1_at	Os04g09720	4.17218	2.01591	2.25764	2.00187	-3.3106	-1.59961	-1.58499	2.37035	OsSCP22 - Putative Serine Carboxypeptidase homologue, expressed	3.73277e-06	0.0404021	0.213768	0.0859627	5.35523e-08	0.241576	2.20135e-07
Os.56976.1.S1_at	Os12g38320	4.16931	1.64697	3.04164	-1.06894	2.23672	5.66226	-2.94231	-1.24575	expressed protein	0.00267165	3.06337e-06	0.697143	0.00146105	2.58187e-08	0.173031	1.76135e-05
OsAffx.2874.1.S1_at	Os02g35870	4.16319	1.65607	1.55381	1.23845	-1.76018	1.42821	1.05742	-1.12953	galactosyltransferase, putative, expressed	0.555153	0.0350862	0.0492438	0.000703932	8.86408e-08	0.000273134	3.89351e-08
Os.152.1.S1_at	Os11g01340	4.16088	1.39228	1.97643	1.05032	-1.16702	2.56083	-1.00962	-1.0103	omega-3 fatty acid desaturase, chloroplast precursor, putative, expressed	0.000196223	0.59461	0.243427	0.00028521	0.305737	0.0139691	1.58598e-06
Os.52108.1.S1_at	Os03g30130	4.12666	2.63205	1.81324	2.92688	1.8241	2.85992	1.70463	1.43529	phospholipase C, putative, expressed	9.78606e-08	0.000858579	0.0164677	0.930479	0.00224596	0.0342824	6.38269e-10
Os.53950.1.S1_at	Os05g48850	4.12313	1.65384	1.65563	1.28124	2.33013	5.80914	-1.02697	1.26767	no apical meristem protein, putative, expressed	3.30501e-05	0.000401594	0.324966	0.0868491	3.36464e-06	0.101096	0.000156781
OsAffx.12389.1.S1_at	Os02g37690	4.11881	1.53297	-1.26494	1.12348	-34.7737	-12.9424	-36.942	17.2909	UDP-glucoronosyl and UDP-glucosyl transferase, putative, expressed	2.708e-13	0.0241044	0.118712	0.390463	1.94799e-09	0.0104696	0.0101517
Os.31991.1.S1_at	Os11g02290	4.11301	1.78747	1.0079	3.07981	-67.8694	-29.4953	-1.96754	1.35307	expressed protein	3.35059e-08	0.000212887	0.169484	0.829771	1.27875e-09	0.51467	0.0110592
Os.24413.1.S1_at	Os08g35930	4.1113	4.23622	1.33123	-1.06066	-2.58366	-2.66216	1.35908	-1.04833	OsFBL50 - F-box domain and LRR containing protein, expressed	0.16979	0.00164962	0.716781	0.732294	0.0046876	0.00909175	0.000997214
OsAffx.28379.1.S1_at	Os07g10230	4.09844	1.02585	1.02241	1.00842	1.0225	4.08505	1.00298	0.997896	glucosyltransferase, putative, expressed	0.00148935	0.00361835	0.0258059	0.00913565	0.00139896	0.00987359	0.00285476
Os.49054.1.S1_at	Os04g31350	4.09733	4.33639	1.22004	1.33053	1.02043	-1.03715	1.08447	1.36251	expressed protein	0.88369	0.839572	0.962333	0.782407	1.32137e-07	0.000187601	1.41993e-06
Os.53096.1.S1_at	Os07g28920	4.09588	1.23934	2.02659	1.2039	-4.9445	-1.49612	-2.16955	-1.19798	expressed protein	9.64304e-08	0.0141825	0.159776	0.000648804	3.86757e-13	0.116908	3.9453e-06
Os.49182.1.S1_at	Os02g36590	4.0889	-1.66867	1.54718	1.51404	-7.22419	-1.0588	-1.22011	1.46767	CPuORF19 - conserved peptide uORF-containing transcript, expressed	4.69191e-06	0.000584295	0.00151286	0.000528839	0.00289429	0.933548	0.000379584
OsAffx.26423.1.S1_at	Os04g41970	4.077	5.61242	1.01628	1.10048	3.1075	2.25736	1.01384	-1.3822	endoglucanase, putative, expressed	0.0185337	0.0260281	0.834543	0.681167	1.43767e-10	0.00527168	0.00107556
Os.26967.1.S2_at	Os01g50616	4.07357	2.18613	1.69044	1.31429	-2.11796	-1.13663	-1.55599	1.1805	phosphatidylinositol transfer, putative, expressed	0.000214251	0.482473	0.393855	0.0464762	0.0418089	0.00319172	5.63938e-07
Os.5188.1.S1_at	Os08g23410	4.06962	1.3821	2.28375	-1.06663	1.11221	3.27491	3.30337	-1.09515	rubredoxin family protein, putative, expressed	9.5457e-12	1.58053e-06	0.564319	1.36358e-05	4.74861e-11	0.00462912	1.33637e-07
Os.28002.1.S1_at	Os08g35710	4.06182	2.20517	1.68995	1.20321	1.14072	2.10115	-1.60242	1.22194	expressed protein	0.366723	0.000358612	0.517692	0.0222684	0.0001523	0.00120438	3.90494e-07
Os.55107.1.S1_at	Os05g25910	4.05948	1.34293	1.11475	1.00551	4.45369	13.4628	-1.10092	0.995179	DUF623 domain containing protein, expressed	2.84237e-09	1.13597e-08	0.0530923	0.00767864	1.13369e-10	0.00119355	0.000101297
Os.7348.1.S1_at	Os08g38910	4.05076	3.57871	1.19487	1.52536	-9.22445	-8.14951	-3.05254	2.65449	caffeoyl-CoA O-methyltransferase, putative, expressed	5.45996e-08	0.0267973	0.717491	0.900421	0.00607816	0.0340476	0.000520256
Os.10104.1.S1_at	Os04g40980	4.03949	1.96568	2.40345	1.99798	1.07427	2.20764	1.59836	1.20899	Divergent PAP2 family domain containing protein, expressed	1.60931e-06	0.373339	0.167466	0.015332	0.95725	0.204618	8.82051e-09
Os.50192.1.S1_at	Os06g22600	4.03577	2.81406	-1.00373	1.29787	-1.39616	1.0272	1.04178	-1.09946	aluminum-activated malate transporter, putative, expressed	0.603122	0.90936	0.640769	0.94171	2.5868e-06	0.1064	0.0199689
Os.49287.1.S1_at	Os04g45834	4.03454	1.27167	2.29006	3.26223	13.4634	42.7143	13.628	-1.4679	DUF584 domain containing protein, putative, expressed	4.98597e-08	0.227809	0.324083	0.584432	0.00145487	0.817083	0.0101948
Os.12092.1.S1_at	Os09g25810	4.03387	2.42339	1.18569	1.22308	3.06223	5.09727	-3.89621	4.01837	nodulin, putative, expressed	0.996029	9.96377e-07	0.534625	0.552158	5.71505e-08	0.0300031	0.0012601
Os.14105.1.S1_at	Os11g05380	4.03076	3.38099	2.70183	2.28914	-117.704	-98.73	-131.74	4.26981	cytochrome P450, putative, expressed	1.18665e-08	0.90585	0.997134	0.884143	0.226529	0.740761	0.032883
Os.49830.1.S1_at	Os08g05520	4.02517	1.18378	1.79719	1.0255	1.81269	6.16361	1.03796	-1.03381	myb-like DNA-binding domain containing protein, putative, expressed	5.32052e-08	8.55821e-05	0.156008	0.000335867	2.38479e-05	0.0301075	1.16706e-05
Os.15780.1.S1_at	Os02g08220	4.00965	-1.04559	1.82749	-1.06229	-1.40169	2.99099	-1.08262	-1.17013	expressed protein	0.0823514	0.753647	0.43048	0.0323409	0.311162	0.409547	0.0303189
Os.26899.1.A1_at	Os11g40080	4.00531	2.87395	3.12224	2.19923	-1.13337	1.22966	1.14719	1.46763	lipin, N-terminal conserved region family protein, expressed	0.00163311	0.0176564	0.95097	0.00978896	0.00132116	0.0526496	1.02823e-11
Os.4940.1.S1_at	Os06g46970	4.00235	2.38175	2.03645	2.24588	-3.28123	-1.95262	-7.31811	1.54368	wound induced protein, putative, expressed	1.28775e-07	0.00630476	0.492266	0.615838	7.38039e-08	0.407263	7.6146e-05
Os.10525.1.S1_at	Os10g12750	3.99825	1.56754	1.33333	1.2068	1.75862	4.48562	1.03693	1.16731	expressed protein	2.67848e-06	5.56603e-05	0.0994593	0.0179213	1.60138e-05	0.00334524	7.43989e-06
OsAffx.17869.1.S1_at	Os09g24230	3.99599	1.84587	3.54883	2.15989	-2.14064	1.0113	-2.2744	2.00956	haloacid dehalogenase-like hydrolase family protein, putative, expressed	9.96551e-05	0.324671	0.60159	0.0143936	8.58948e-05	0.946125	1.04216e-07
OsAffx.24174.1.S1_at	Os02g09400	3.98878	1.13319	1.59062	1.30512	-2.37234	1.48376	1.02199	-1.19022	cytochrome P450, putative, expressed	0.436617	0.0402387	0.0252421	0.00110147	7.74325e-10	0.0623807	4.89668e-06
Os.17182.1.S1_at	Os03g04570	3.98538	4.04907	-1.28661	1.18201	-1.57686	-1.60205	2.30062	1.24011	peptide transporter PTR3-A, putative, expressed	0.344662	2.96221e-05	0.382198	0.361455	3.55437e-11	8.0649e-06	3.24943e-06
OsAffx.26384.4.S1_at	Os04g49660	3.98322	1.53027	1.82985	1.70756	1.0197	2.65424	-1.1132	1.2557	DUF581 domain containing protein, expressed	0.0258753	0.0102649	0.121872	0.037614	0.000265196	0.208783	2.2624e-06
Os.27708.1.S1_at	Os04g01520	3.96383	1.15039	1.73622	-1.65459	-1.80164	1.9125	-1.59224	-1.26832	expressed protein	0.614675	0.877143	0.735575	0.000162718	0.236378	0.00531885	0.00116144
Os.54557.1.S1_at	Os06g33720	3.96124	-1.36635	1.65596	-1.28862	1.07997	5.84528	-1.7886	3.05504	flavin-containing monooxygenase family protein, putative, expressed	0.00813983	0.000553149	0.174516	0.000903803	1.07924e-13	0.252927	0.0258801
Os.23209.1.S1_at	Os05g39350	3.96032	2.44494	1.71513	1.70776	-3.03579	-1.87417	-3.34797	1.41838	PMR5, putative, expressed	1.21676e-07	0.171088	0.440581	0.426157	9.24708e-07	0.0627934	6.68605e-06
Os.52498.1.S1_at	Os01g37470	3.95763	1.227	1.78707	1.21476	1.27791	4.12184	1.03726	-1.03697	asp/Glu racemase, putative, expressed	2.50905e-05	0.008069	0.154753	0.00331528	0.00228024	0.127377	2.67776e-05
Os.10662.1.S1_at	Os01g15320	3.94972	1.55402	1.883	1.25484	-2.50121	1.01615	1.01573	-1.2477	RALFL9 - Rapid ALkalinization Factor RALF family protein precursor, expressed	0.17985	0.00254186	0.256541	0.00633624	8.30876e-09	0.0508847	4.0767e-06
Os.55459.1.S1_at	Os03g57990	3.94961	-1.00996	1.05338	1.01474	-3.33595	1.19574	-1.37642	1.01458	LTPL74 - Protease inhibitor/seed storage/LTP family protein precursor, expressed	6.03379e-05	0.198638	0.00649595	0.00172219	2.04924e-07	0.0035833	0.00054433
OsAffx.27941.1.S1_at	Os06g34840	3.94422	1.10728	1.0411	1.02014	10.1912	36.302	-1.01903	0.996839	LTPL5 - Protease inhibitor/seed storage/LTP family protein precursor, putative, expressed	1.13577e-10	8.22601e-10	0.0345378	0.0117718	2.08228e-11	0.00727286	0.0014395
Os.15490.1.S1_at	Os01g16170	3.94347	1.62113	1.44071	1.12842	-5.17593	-2.12779	-1.57075	1.71102	PQ loop repeat domain containing protein, expressed	2.22547e-09	8.32679e-06	0.0955716	0.00160001	2.59367e-12	0.000341362	3.45547e-07
Os.54895.1.S1_at	Os02g09240	3.94012	1.04989	1.63803	1.03318	-2.04501	1.83514	-1.39698	-1.0904	cytochrome P450 71D8, putative, expressed	0.273901	0.762141	0.0660715	0.000195202	1.12891e-06	0.0290353	1.80494e-05
Os.25562.1.S1_at	Os05g48270	3.93095	1.58072	1.29694	1.21008	1.49816	3.72565	-2.24567	2.43451	auxin-responsive protein, putative, expressed	0.579356	1.20123e-07	0.0892662	0.0207709	3.98287e-08	0.00247163	6.39753e-06
Os.9544.1.A1_at	Os07g07920	3.92075	-1.40169	1.7919	1.18367	-6.26291	-1.13961	-2.32213	1.10283	LTPL100 - Protease inhibitor/seed storage/LTP family protein precursor, expressed	4.76333e-08	0.0618017	0.0143413	0.00012551	5.70248e-06	0.526723	0.000138407
Os.47495.1.S1_at	Os02g57460	3.9165	-1.01949	1.01678	-1.17474	-1.04726	3.81263	-1.28962	1.07926	RING-H2 finger protein ATL5G, putative, expressed	0.043906	0.00499358	0.101922	0.014492	0.0220176	0.0216577	0.031848
OsAffx.12089.1.S1_at	Os02g17620	3.91223	3.98024	5.75707	1.15706	21.5861	21.2173	0.996566	-2.23992	isochorismatase family protein, putative, expressed	2.34515e-08	4.22098e-05	0.149836	0.120226	2.55528e-09	0.399091	3.31027e-05
Os.49728.1.S1_at	Os02g01550	3.90775	-1.34435	2.74173	-2.16377	-6.78927	-1.29236	-2.085	-2.09462	OsFBL6 - F-box domain and LRR containing protein, expressed	0.00355362	0.000719814	0.887123	0.000166956	0.164093	0.301151	0.0464594
Os.52358.1.S1_at	Os06g28590	3.90567	1.40292	2.47701	1.57866	-1.15263	2.41532	-1.20875	1.44258	bg55, putative, expressed	0.00556948	0.0286535	0.146244	0.000322477	0.463477	0.349376	3.24946e-08
Os.9685.2.S1_at	Os09g25150	3.89085	3.06735	1.90929	1.04891	1.03621	1.31441	1.63499	-1.26345	cinnamoyl-CoA reductase, putative, expressed	0.0055313	0.060551	0.67369	0.322023	0.0169387	0.0332733	0.000168609
Os.29003.1.S1_at	Os01g49210	3.87801	-1.02729	5.07099	1.62304	-3.97263	1.00282	-9.84426	1.58156	expressed protein	7.33492e-07	0.00678074	0.791952	0.00406709	0.000596212	0.361247	9.99017e-05
Os.44850.1.S1_at	Os06g01980	3.87787	1.52867	1.13506	1.27321	1.16961	2.96702	1.89163	-2.47658	AAA family ATPase, putative, expressed	0.000460582	0.895886	0.17929	0.30166	4.60947e-08	0.073198	0.00263585
Os.2219.1.S1_at	Os03g58980	3.87389	1.84777	1.18752	1.66024	-1.5461	1.35601	1.40601	1.0965	Cupin domain containing protein, expressed	0.710894	0.44464	0.182084	0.58362	0.134186	0.11971	0.000638608
Os.27192.1.S1_at	Os01g43320	3.86967	3.00644	-1.38462	-1.2272	-1.15417	1.1152	1.25551	-1.07613	transmembrane amino acid transporter protein, putative, expressed	0.540665	0.490836	0.589311	0.840957	8.69043e-06	0.00018399	0.00240062
Os.22451.1.A1_at	Os08g41910	3.8686	5.52034	3.41888	5.36307	1.67376	1.17295	1.85053	3.11601	Sua5/YciO/YrdC/YwlC family protein, putative, expressed	9.20426e-06	0.678033	0.783975	0.0117988	3.56982e-13	0.623538	2.37027e-12
Os.10091.1.S1_at	Os03g19070	3.86832	1.99665	1.50891	1.97514	-86.0661	-44.4234	-19.6387	3.07015	long cell-linked locus protein, putative, expressed	4.67339e-09	0.126842	0.584649	0.806905	0.0493028	0.557306	0.0329797
Os.25531.1.S1_at	Os04g28990	3.85439	1.14469	1.5914	1.29906	-4.45046	-1.32172	-6.48453	-1.6198	dehydrogenase, putative, expressed	1.18832e-10	0.000169947	0.0587433	0.00323489	5.08945e-16	0.111922	1.89245e-05
Os.11556.1.S1_at	Os07g48030	3.84903	3.11454	1.06734	-1.3327	2.16458	2.67505	-1.40041	-14.1816	peroxidase precursor, putative, expressed	0.0340323	0.00937262	0.889365	0.502124	5.55385e-16	0.00404117	0.00564184
Os.35294.1.S1_at	Os02g57290	3.84341	5.90061	1.30532	1.62826	3.71419	2.41926	2.81384	-1.77543	cytochrome P450, putative, expressed	1.90494e-09	0.306046	0.645171	0.138317	1.88836e-06	2.40991e-05	2.41907e-08
Os.8437.1.S1_at	Os06g44610	3.84167	1.55535	1.61973	1.08897	-16.54	-6.69645	-1.36517	3.05431	membrane associated DUF588 domain containing protein, putative, expressed	2.20753e-09	4.75566e-08	0.331342	0.0157478	2.23575e-15	0.0258134	4.92142e-05
Os.55921.1.S1_at	Os03g32220	3.82222	4.12341	-1.12784	1.17326	-14.7055	-15.8643	-2.45636	1.13302	ZOS3-11 - C2H2 zinc finger protein, expressed	1.30361e-06	0.00686308	0.896332	0.78762	9.25294e-07	0.0552818	0.0230054
Os.52941.1.S1_at	Os02g49060	3.8158	-1.22471	1.48514	1.25071	-4.00824	1.16591	-1.04051	-1.47335	amino acid transporter, putative, expressed	0.0213767	0.0186784	0.0676084	0.0087336	1.44977e-10	0.41292	0.00322921
Os.11195.1.S1_at	Os07g17330	3.81532	1.79552	1.85012	1.37402	-2.09512	1.01422	-1.78293	-1.19362	B12D protein, putative, expressed	0.0256968	0.863298	0.633301	0.273268	3.51469e-07	0.309928	0.00123447
Os.10095.1.S1_at	Os03g60340	3.80126	-1.22258	1.31615	1.01277	-1.57191	2.95649	-1.58679	1.40343	leaf senescence related protein, putative, expressed	0.920975	0.000780146	0.00649625	0.000174817	0.0152849	0.0374508	0.000351774
Os.9162.1.S1_at	Os08g04460	3.80081	1.88712	1.16958	1.17384	-1.38335	1.45595	-1.28915	1.31124	NADPH-dependent FMN reductase domain containing protein, expressed	0.00636909	0.00291018	0.00381897	0.00160686	6.81335e-08	4.0332e-07	1.81788e-09
Os.11335.1.S1_at	Os04g33450	3.79334	1.95497	1.73193	1.18384	-1.23256	1.57425	-1.27194	1.20902	expressed protein	0.616549	0.263367	0.471966	0.00934716	7.09988e-06	0.00240776	4.3916e-07
Os.49785.1.S1_at	Os03g51110	3.78253	-1.54435	1.20295	1.74874	-1.34933	4.32922	-1.5005	2.01157	MYB family transcription factor, putative, expressed	0.96653	0.000220834	0.00417052	0.0260562	0.591225	0.814632	0.0045468
Os.27462.1.S1_at	Os07g49240	3.77584	2.29245	-1.07671	1.24164	-2.13852	-1.29837	-1.50145	1.79243	MRH1, putative, expressed	3.49375e-07	0.775283	0.0530923	0.524194	2.36001e-08	1.37345e-05	7.15026e-07
Os.54203.1.S1_at	Os09g32260	3.76529	-1.08379	-1.03151	-1.10879	-1.8034	2.26283	1.02613	-1.4361	no apical meristem protein, putative, expressed	0.159411	0.711683	0.0013804	0.000255537	3.09662e-12	0.00042744	0.000828959
Os.11520.1.S1_at	Os05g12580	3.76526	1.75497	1.87277	-1.18325	1.17893	2.52937	-2.02662	1.20274	expressed protein	0.338358	0.00621249	0.968233	0.0234374	0.21097	0.0428512	0.000540171
Os.33613.1.S1_at	Os01g06280	3.76016	2.11044	1.4375	1.46869	-6.46536	-3.62877	1.10642	1.31961	TKL_IRAK_CrRLK1L-1.4 - The CrRLK1L-1 subfamily has homology to the CrRLK1L homolog, expressed	5.68592e-06	6.24516e-06	0.32086	0.372914	6.71461e-05	0.0365027	3.48432e-05
Os.20262.1.S1_at	Os05g03174	3.75494	1.79808	1.7204	1.23923	1.21932	2.54631	-1.10874	1.10454	glycosyltransferase family 43 protein, putative, expressed	2.68157e-06	8.84874e-05	0.140884	0.000237364	0.0181399	9.96353e-05	2.52542e-09
Os.16563.1.S1_at	Os07g38840	3.75329	6.59408	1.12789	3.13111	-1.26784	-2.22744	-1.13739	2.18194	expressed protein	0.00197393	0.735813	0.609996	0.06748	8.1789e-06	0.0289062	1.04915e-05
OsAffx.17086.1.S1_at	Os08g20410	3.74975	1.86257	7.0168	2.62777	-1.07759	1.86826	-1.6264	2.96747	expressed protein	0.461339	0.516685	0.807173	0.111328	0.000513968	0.363113	2.99971e-05
Os.12751.1.S1_at	Os02g48470	3.74568	2.33067	1.22095	1.13505	-1.52313	1.05515	-1.76246	1.35491	expressed protein	6.14564e-07	0.00243753	0.145644	0.0254213	0.000776669	9.17273e-07	6.23618e-09
Os.18736.1.S1_at	Os01g70200	3.73628	2.10414	2.42507	1.16957	-1.49354	1.18891	-1.87404	-1.05607	exostosin family domain containing protein, expressed	0.0157226	0.336832	0.712857	0.00213256	1.26813e-09	0.0126565	1.08158e-07
Os.16807.1.S1_at	Os08g15060	3.73446	1.12357	1.19872	1.03224	-5.92742	-1.78335	-1.59056	1.20592	ATP binding protein, putative, expressed	1.20585e-07	0.000602706	0.0567626	0.00556299	0.122104	0.0120056	0.000430948
Os.2528.1.S1_at	Os10g37500	3.73358	1.1679	2.25181	1.69596	-2.97354	1.0751	-3.51501	1.58845	AAA-type ATPase family protein, putative, expressed	6.0787e-08	0.00413152	0.10185	0.00301007	0.000225146	0.780152	1.68185e-06
Os.48064.1.S1_at	Os09g26780	3.72086	4.64835	-1.31603	1.44746	-4.80875	-6.00743	-1.02228	1.20482	zinc-finger protein, putative, expressed	9.43812e-06	0.0013857	0.645368	0.337828	0.000302044	0.00329768	0.000640067
Os.51853.1.S1_at	Os06g28480	3.72003	1.71494	1.39686	-1.03424	-7.71882	-3.5584	-1.82063	2.46944	polygalacturonase inhibitor 1 precursor, putative, expressed	0.000145341	0.0161152	0.745476	0.339159	1.34083e-08	0.213452	0.0358347
Os.50360.1.S1_at	Os05g45490	3.70682	3.27759	1.02429	1.39218	-2.94514	-2.60411	-1.06896	1.14237	hydrolase, acting on carbon-nitrogen, putative, expressed	2.62621e-06	0.000660957	0.362851	0.685109	1.91196e-06	0.000174188	2.32084e-06
Os.6931.1.S1_at	Os07g39350	3.70502	1.90633	1.51631	1.03891	-2.31063	-1.18888	-6.49776	2.85771	transporter family protein, putative, expressed	3.41284e-08	0.000130125	0.641506	0.0775321	0.000410679	0.0138829	0.000106442
Os.7794.1.S1_at	Os10g38489	3.69831	2.18428	1.62677	-1.248	-2.64221	-1.56053	-2.81161	-1.65684	glutathione S-transferase GSTU6, putative, expressed	0.000281049	0.936242	0.845613	0.144916	1.18411e-09	0.0328098	0.00261341
Os.17299.1.S1_at	Os04g46880	3.69092	6.46535	2.95447	3.78616	6.0927	3.47819	1.64136	1.78783	transporter, major facilitator family, putative, expressed	2.07533e-08	2.6286e-05	0.531296	0.102329	0.0215672	0.144813	1.61828e-09
Os.54299.1.S1_at	Os06g10880	3.68987	2.567	1.76029	1.67376	1.33598	1.92037	1.11292	1.39199	bZIP transcription factor, putative, expressed	0.00269923	0.0781632	0.510992	0.383226	0.000975168	0.0160859	3.49432e-07
Os.5560.1.S1_at	Os01g62870	3.68488	3.13685	1.56753	1.03306	-1.47966	-1.2596	-1.52457	-1.03746	oxidoreductase, aldo/keto reductase family protein, putative, expressed	0.00110147	0.500935	0.486575	0.11844	7.77653e-08	2.91508e-05	8.75911e-08
Os.47342.1.S1_at	Os09g37446	3.66975	1.31	1.43604	-1.14245	-1.12948	2.48019	1.41354	-1.4418	expressed protein	2.68275e-06	0.18573	0.176098	0.000499367	0.00018608	0.00143192	2.6638e-05
Os.15856.1.S1_at	Os10g06630	3.66929	2.68944	2.30889	-1.12246	-12.3597	-9.05916	-7.5996	-1.19369	peptidyl-prolyl cis-trans isomerase, putative, expressed	7.96461e-07	0.138976	0.653993	0.364642	2.60076e-06	0.28475	0.0148546
Os.12967.2.A1_at	Os09g28740	3.66428	1.43281	2.10302	1.27193	1.10734	2.83193	-1.09812	1.37636	gibberellin receptor GID1L2, putative, expressed	0.000635594	0.0427318	0.353521	0.00404254	1.251e-09	0.186525	5.00838e-06
Os.44707.1.S1_at	Os07g36410	3.65812	1.29228	2.10553	1.43383	-3.68222	-1.3008	-2.30557	1.49552	expressed protein	1.59098e-08	0.325158	0.118591	0.000544529	0.029264	0.248795	2.28595e-07
Os.53581.1.S1_at	Os09g37080	3.65419	2.86519	1.27872	1.91097	-17.3367	-13.5934	-11.2842	2.23488	expressed protein	2.23408e-09	0.825252	0.587447	0.891276	1.42862e-07	0.242887	0.00283826
Os.51820.1.S1_at	Os04g57870	3.65021	2.80813	1.59982	1.50233	-1.42273	-1.09451	-1.09636	1.27418	expressed protein	0.164916	0.466321	0.739567	0.534481	0.200899	0.0119028	3.25126e-06
Os.52623.1.S1_at	Os08g23470	3.6422	-1.00685	1.97779	1.05799	1.15696	4.24277	10.3458	-1.04823	B3 DNA binding domain containing protein, expressed	1.75279e-11	2.43729e-07	0.189677	0.00076382	1.85637e-08	0.310613	0.000136274
OsAffx.31559.1.S1_at	Os12g03050	3.63936	1.68796	-1.07433	-1.25861	-4.71064	-2.18482	-2.47403	-1.69711	no apical meristem protein, putative, expressed	7.89204e-06	0.31049	0.473154	0.294782	1.76965e-10	0.015703	0.0418215
Os.8893.1.S1_at	Os03g39000	3.6312	2.366	2.97665	1.868	-1.08714	1.41172	1.05937	1.38584	inositol-1-monophosphatase, putative, expressed	0.0381294	0.450387	0.951908	0.0961973	0.337153	0.411606	2.78226e-07
Os.3379.1.S1_at	Os01g44260	3.63038	1.54602	11.2818	-1.14843	-1.14016	2.05955	-1.13679	-1.19484	dihydroflavonol-4-reductase, putative, expressed	0.000336403	0.0267428	0.0990093	0.000645042	0.607007	0.516677	3.84706e-05
Os.52760.1.S1_at	Os12g16650	3.62336	1.79524	2.61474	-1.27531	1.66717	3.36486	1.63304	-6.63466	Cyclopropane-fatty-acyl-phospholipid synthase, putative, expressed	2.04051e-05	0.524521	0.59045	0.0353818	1.38889e-10	0.237466	0.00243506
Os.52496.1.S1_at	Os12g03260	3.62295	1.83477	1.32574	1.01941	-10.9878	-5.56455	-1.457	1.43853	MATE efflux family protein, putative, expressed	6.00904e-11	8.93828e-09	0.254325	0.0130248	1.07802e-12	0.000266293	2.6867e-06
Os.32936.1.S1_at	Os01g06500	3.61567	1.29946	1.74713	-1.04055	-2.8574	-1.02694	1.07625	-1.28958	PHLOEM 2-LIKE A5, putative, expressed	0.514749	0.00458396	0.550618	0.02118	0.833745	0.166268	0.00185765
OsAffx.6406.1.S1_at	Os09g26490	3.61435	1.84137	-1.00889	1.00924	2.19176	4.30212	-1.00547	-1.00976	alpha/beta hydrolase fold, putative, expressed	0.000265849	0.00049468	0.282949	0.334633	3.56128e-07	0.00617396	0.00232032
Os.5193.1.S1_at	Os08g41280	3.61187	2.71887	1.32364	1.25162	-1.76754	-1.33053	-1.90334	1.48609	membrane protein, putative, expressed	7.69924e-08	0.118738	0.447582	0.278149	0.24992	1.14473e-05	1.67899e-08
Os.16047.1.S1_at	Os01g70400	3.59508	1.2465	1.41486	1.13762	1.47214	4.24586	1.2548	-1.64085	expressed protein	2.39353e-05	0.0248427	0.171593	0.0303414	1.82049e-08	0.0959362	0.000651111
OsAffx.31756.4.S1_at	Os12g16010	3.59364	1.62445	-1.02234	1.14819	4.0935	9.05572	1.03783	-2.30154	sex determination protein tasselseed-2, putative, expressed	2.10876e-05	4.04526e-05	0.237089	0.430973	1.09355e-12	0.0514766	0.0115358
Os.11246.1.S1_at	Os01g02940	3.59044	1.75901	-1.47244	-1.07795	-1.43565	1.42177	-1.13047	-1.08933	glycosyltransferase protein, putative, expressed	0.0989878	0.140085	0.0612761	0.390647	1.39274e-05	6.54321e-05	0.00179718
Os.36651.1.S1_at	Os04g43560	3.58793	-1.03625	1.03911	1.38126	-10.8381	-2.91505	-12.2415	1.34974	no apical meristem protein, putative, expressed	1.33983e-09	0.0213613	0.127911	0.276921	8.24842e-09	0.346786	0.0432482
Os.11473.1.A1_at	Os02g41580	3.58748	4.40556	1.3756	1.61603	-1.3407	-1.64642	1.06338	1.37285	CAMK_CAMK_like.14 - CAMK includes calcium/calmodulin depedent protein kinases, expressed	0.00497512	0.0161379	0.913368	0.316095	2.51823e-05	2.09723e-05	6.93366e-09
Os.27469.2.S1_at	Os01g09550	3.57918	1.22589	1.40919	-1.07076	-2.92754	0.997308	-2.21042	1.43362	no apical meristem protein, putative, expressed	1.30044e-08	0.666585	0.0453283	4.92339e-05	6.84217e-07	0.000247956	1.34738e-06
Os.52940.1.S1_at	Os12g05600	3.57685	1.51275	2.13825	1.15494	-1.3971	1.69241	-1.01604	1.14116	hydrolase, alpha/beta fold family protein, putative, expressed	0.056163	0.358616	0.666892	0.00798716	2.54916e-05	0.174241	2.2207e-05
Os.39257.1.S1_at	Os12g43340	3.57667	1.33026	2.96908	2.08533	-3.02619	-1.12552	-1.68039	2.05684	actin-depolymerizing factor, putative, expressed	0.0226152	0.53018	0.563734	0.231279	0.0230298	0.81444	0.00114296
Os.3729.1.S1_at	Os01g04050	3.57001	2.55144	-1.36704	-1.44706	-1.13999	1.22739	-1.08458	1.21589	BBTI12 - Bowman-Birk type bran trypsin inhibitor precursor, expressed	0.957939	0.782665	0.741289	0.593503	1.4928e-06	0.000955869	0.0287634
Os.4172.1.S1_at	Os06g49840	3.56797	1.23686	-1.09956	1.7492	-22.2343	-7.70763	-2.2641	1.61052	OsMADS16 - MADS-box family gene with MIKCc type-box, expressed	2.22389e-14	4.15183e-08	0.000115827	0.244568	7.77301e-12	0.00405966	2.91293e-06
Os.43666.1.S1_at	Os01g17160	3.56509	1.51945	-1.16576	-1.02002	-1.23502	1.89981	-1.10747	-2.34059	OsSubt1 - Putative Subtilisin homologue, expressed	0.881863	0.24238	0.230508	0.390977	1.98914e-11	0.0298261	0.0388544
Os.36756.1.S1_at	Os08g06540	3.56467	-1.13767	1.14048	1.00731	-1.52764	2.65468	-1.0741	-1.19091	expressed protein	0.223814	0.229975	0.0724546	0.0129633	1.95249e-08	0.113376	0.0184158
Os.49849.1.S1_at	Os09g27010	3.55782	4.917	-1.11926	2.77835	-1.56339	-2.16065	1.1008	2.53517	tyrosine protein kinase domain containing protein, putative, expressed	0.000512814	0.622333	0.233261	0.0345436	0.00887734	0.00693957	5.77162e-06
Os.39858.1.S1_at	Os01g51770	3.54551	-1.24418	1.73171	1.01719	1.19415	5.26771	-1.0068	1.01081	outer mitochondrial membrane porin, putative, expressed	2.35333e-05	0.00838692	0.134845	0.00103003	0.671777	0.387239	0.00208742
Os.53330.1.S1_at	Os03g02660	3.54505	2.40438	-1.28147	1.39736	-2.32195	-1.57483	-1.37586	3.05779	expressed protein	0.0032628	0.929705	0.324771	0.843439	7.96272e-07	0.047357	0.0142143
Os.17250.1.S1_at	Os10g33170	3.54438	2.37785	1.47216	1.21701	-1.01061	1.47493	-1.21691	1.58639	POT domain containing peptide transporter, putative, expressed	0.540796	0.0729241	0.60798	0.141333	1.04167e-11	0.000553078	4.74721e-07
Os.50290.1.S1_at	Os02g49520	3.54269	1.08376	1.28194	-1.23285	-1.48238	2.20516	1.1588	-1.80572	armadillo/beta-catenin repeat family protein, putative, expressed	0.00358741	0.332962	0.155337	0.00129713	3.46292e-08	0.00733437	0.00176683
Os.54080.1.S1_at	Os05g37450	3.5412	4.29517	1.22119	1.5841	-16.729	-20.2908	-1.23519	1.72165	starch binding domain containing protein, putative, expressed	1.83362e-09	1.96611e-07	0.933377	0.491551	2.79508e-07	0.00484306	1.80693e-05
OsAffx.29632.1.S1_at	Os08g42390	3.53575	2.95536	14.3493	27.5823	2.18778	2.61742	1.37522	1.4633	glycerophosphoryl diester phosphodiesterase family protein, putative, expressed	0.00598006	0.00959837	0.26006	0.507079	1.04539e-08	8.64049e-05	2.33972e-09
Os.55671.1.S1_at	Os06g44250	3.53265	1.80029	1.09039	1.38782	-11.4815	-5.85116	-7.20101	1.73554	haemolysin-III, putative, expressed	6.07256e-10	0.980542	0.253285	0.572305	7.53223e-06	0.0917629	0.00309493
OsAffx.21591.1.S1_at	Os01g56660	3.52512	1.62886	1.01629	1.01268	1.05838	2.29049	1.00855	-1.01099	expressed protein	0.131615	0.182409	0.339577	0.355281	0.000259469	0.0416201	0.0162261
Os.52211.1.S1_at	Os07g40870	3.5244	1.54579	1.33492	1.42227	-1.02999	2.21363	-1.18099	-1.53674	igA FC receptor precursor, putative, expressed	0.455287	0.0450754	0.194275	0.283197	4.84281e-09	0.142956	0.000527601
Os.52241.1.S1_at	Os06g35830	3.52134	-1.08984	1.61839	-1.12249	-2.29437	1.67265	-1.43414	1.01496	expressed protein	0.219904	0.630901	0.159866	0.000555577	0.0208323	0.119968	0.00120175
Os.12937.1.S1_at	Os04g51130	3.52013	6.64045	2.70797	3.91303	1.44617	-1.30443	-1.76168	1.09316	expressed protein	0.0500871	0.0463142	0.798755	0.30817	1.02555e-08	0.401381	2.93223e-06
Os.32827.1.S1_at	Os01g46290	3.52001	2.58116	1.67754	1.75942	-1.08893	1.25235	0.995334	1.03662	lipase, putative, expressed	0.897295	0.780921	0.691923	0.747526	0.000113147	0.221609	0.000184874
Os.8082.1.S1_at	Os04g01150	3.51446	1.09923	1.02023	1.05337	1.26486	4.04401	0.9955	1.0382	ELMO/CED-12 family protein, putative, expressed	0.00472613	0.00617903	0.124543	0.0933073	0.00194863	0.0651357	0.0183254
Os.16894.1.S1_at	Os05g32140	3.50788	8.22864	2.45275	2.88656	2.02011	-1.1612	1.16681	2.28348	NAD dependent epimerase/dehydratase family protein, putative, expressed	0.0100352	0.126626	0.0795626	0.00384823	1.42464e-11	0.000295849	2.06192e-11
OsAffx.27469.1.S1_at	Os06g06170	3.50685	1.17222	-1.13628	1.01324	-3.88963	-1.30018	-4.6498	1.06012	expressed protein	5.57373e-10	0.000542948	0.0243541	0.0406709	4.28406e-07	0.00245814	0.00302164
OsAffx.9156.2.S1_at	Os01g41910	3.50553	1.05098	1.38888	-1.00468	7.45672	24.8719	70.7807	-2.31023	receptor-like protein kinase 5 precursor, putative, expressed	2.22234e-13	1.94219e-05	0.236782	0.0396305	2.1404e-06	0.224078	0.0159419
Os.9769.1.S1_at	Os09g15820	3.49931	1.36618	6.69552	4.58054	-6.40173	-2.49933	-1.71162	4.82332	aldose 1-epimerase, putative, expressed	2.93778e-07	0.000249842	0.304172	0.018994	3.06749e-09	0.00213181	2.6108e-08
Os.17323.2.S1_at	Os02g48190	3.48889	3.00505	-1.05742	1.29352	-7.58702	-6.53485	-4.20492	1.86456	expressed protein	5.33451e-10	0.18421	0.501953	0.80364	0.436629	0.00327243	0.000246377
Os.24611.1.S1_at	Os02g40900	3.4816	1.0248	1.62538	1.372	-13.0816	-3.85054	-2.38435	1.6398	RNA recognition motif containing protein, putative, expressed	4.05733e-08	0.00111094	0.174921	0.0632077	0.0596854	0.520606	0.00314121
OsAffx.4639.1.S1_at	Os05g46610	3.47787	7.03485	1.38352	1.16743	1.26628	-1.5974	-1.44682	1.07241	myb-like DNA-binding domain containing protein, putative, expressed	0.126317	0.556117	0.216748	0.442353	0.000143658	0.000732875	1.06069e-05
Os.53519.1.S1_at	Os11g04990	3.47735	2.44688	3.21255	2.9	1.36185	1.93537	1.39906	1.2232	expressed protein	2.56315e-08	0.27961	0.267211	0.0472999	1.52636e-07	0.693925	2.35876e-12
Os.50104.1.S1_at	Os06g40180	3.47159	2.72646	1.30364	1.37192	-1.24016	1.02672	-5.63103	-2.63981	phospholipase D, putative, expressed	0.00590041	0.019711	0.872712	0.907	8.85602e-09	0.325143	0.0441758
Os.54090.1.S1_at	Os08g29200	3.46712	1.62923	1.36102	-1.16173	-2.71375	-1.27522	-2.73812	2.10975	BURP domain containing protein, expressed	0.000496948	0.663448	0.758518	0.186451	1.51381e-06	0.0900792	0.0184734
Os.50053.1.A1_at	Os07g05940	3.46378	8.25212	2.46757	1.16376	-32.2972	-76.9448	-2.83086	1.27934	9-cis-epoxycarotenoid dioxygenase 1, chloroplast precursor, putative, expressed	1.54824e-06	0.000189163	0.32877	0.946586	0.0117962	0.206952	0.0048608
Os.26411.1.A1_at	Os08g28710	3.4627	26.2565	1.20644	2.45125	-6.59068	-49.9748	-2.8685	3.81555	receptor protein kinase CRINKLY4 precursor, putative, expressed	0.000231039	0.139238	0.615219	0.298328	0.0151655	0.207713	0.0143386
Os.55064.1.S1_at	Os06g25250	3.45782	1.76265	1.14753	1.09012	-9.19824	-4.68888	-1.83571	1.39041	endoribonuclease Dicer, putative, expressed	4.32061e-10	4.66388e-06	0.188101	0.125396	0.182793	0.00184919	5.81891e-05
Os.17681.1.S1_at	Os04g38220	3.44922	3.16303	-1.01273	1.22722	2.16713	2.36321	-1.8189	2.20792	transporter family protein, putative, expressed	0.621178	1.32423e-05	0.628825	0.823887	6.06696e-09	0.0010831	7.03416e-05
Os.13649.1.S1_at	Os02g03560	3.44885	2.10473	3.17079	2.10305	-1.82312	-1.1126	-1.26694	1.40617	expressed protein	0.0260503	0.0787305	0.869842	0.0430396	0.0167175	0.858518	3.63101e-08
Os.50021.1.S1_at	Os03g02280	3.44526	2.52076	1.42695	1.80205	-26.3008	-19.2433	-4.56709	2.67544	DUF584 domain containing protein, putative, expressed	1.75768e-08	0.00723879	0.668056	0.949331	0.176971	0.335045	0.00545512
Os.9145.1.S1_at	Os05g09440	3.44388	3.05448	-1.18559	1.15078	-2.61605	-2.32026	-1.22253	1.52223	NADP-dependent malic enzyme, chloroplast precursor, putative, expressed	0.00796507	0.229638	0.727316	0.867434	0.0399446	0.0445872	0.0242095
Os.54152.1.S1_at	Os04g54370	3.43987	1.36004	-1.27807	1.01102	-1.40385	1.80165	1.33124	-6.40048	expressed protein	0.179605	0.891878	0.0819593	0.26509	8.15446e-16	0.00380108	0.0124195
Os.12839.1.S1_at	Os04g40730	3.4392	-1.16886	-1.04253	1.19749	-4.71454	-1.17279	-1.01482	1.88564	oxidoreductase, short chain dehydrogenase/reductase family, putative, expressed	3.3656e-07	3.53547e-05	0.000129167	0.000983463	1.54199e-12	0.00521389	0.000202544
OsAffx.2967.1.S1_at	Os02g45420	3.43354	4.03665	1.23938	4.051	-35.4523	-41.6795	-2.68179	4.00267	AP2 domain containing protein, expressed	2.685e-06	0.0206715	0.627605	0.486338	0.0121969	0.611334	0.0198985
Os.49500.1.S1_at	Os04g53998	3.42572	3.70321	1.88445	1.59784	-10.7636	-11.6355	-2.59403	3.97716	kinase, putative, expressed	1.72603e-07	0.00137641	0.829966	0.93234	8.14214e-10	0.183538	0.000345755
OsAffx.24868.1.S1_at	Os02g54570	3.4224	1.76779	1.0056	1.02075	1.30483	2.52612	1.02127	-1.84303	SCP-like extracellular protein, expressed	0.0740256	0.113806	0.461745	0.464752	1.02549e-10	0.0617116	0.0259813
Os.12410.2.S1_at	Os01g74300	3.41588	-1.09864	3.59771	-2.17803	-5.79883	-1.5452	-1.17254	-2.44614	metallothionein, putative, expressed	0.504009	7.55216e-05	0.426749	0.00104007	0.127146	0.486763	0.0439514
Os.18177.1.S1_at	Os11g04104	3.41313	1.00759	-1.07948	-1.25105	-3.7641	-1.11119	-2.40095	2.16087	major facilitator superfamily antiporter, putative, expressed	1.28686e-08	0.566844	0.015664	0.00106889	3.67043e-10	0.00040793	0.00694244
Os.53905.1.S1_at	Os05g23194	3.41068	1.94734	1.14025	-1.47829	-1.76599	-1.0083	-1.09517	-1.63688	expressed protein	0.733138	0.216253	0.972637	0.269699	0.00460658	0.025912	0.0459136
Os.5053.1.S1_at	Os10g38580	3.4098	1.68712	1.29803	1.16704	-3.54202	-1.75254	-1.56497	2.47732	glutathione S-transferase, putative, expressed	8.83907e-05	0.0707796	0.385438	0.265338	3.77831e-09	0.0643606	0.00123772
OsAffx.23997.1.S1_at	Os01g71180	3.40923	2.91438	2.21181	1.9969	1.02482	1.19883	-1.00507	1.72461	pentatricopeptide repeat protein PPR1106-17, putative, expressed	0.647113	0.8793	0.957977	0.759862	0.152861	0.368511	6.96672e-05
Os.34400.1.S1_at	Os01g15770	3.40891	-1.5134	1.26298	1.06488	-2.00893	2.56807	-1.38938	2.35853	transmembrane protein 136, putative, expressed	0.463279	0.0539994	0.00622977	0.000492941	2.23334e-12	0.288155	0.00754258
Os.7664.1.S1_at	Os02g56900	3.4008	2.09675	1.23581	1.29761	-5.02485	-3.09806	-4.56898	1.24891	thioredoxin family protein, putative, expressed	3.89937e-08	0.592257	0.507112	0.560342	3.32147e-06	0.0700961	0.00137636
Os.21902.1.S1_at	Os09g28300	3.39689	1.31992	1.19681	-1.54666	-6.89459	-2.67901	-1.86514	1.02425	remorin C-terminal domain containing protein, putative, expressed	1.58933e-07	7.83532e-05	0.551355	0.00560095	0.000499596	0.00263296	0.0115123
OsAffx.24190.1.S1_at	Os02g10740	3.39667	1.92472	2.35667	1.80331	-1.35147	1.30581	-1.07576	1.13585	calcium-binding mitochondrial carrier CBG00135, putative, expressed	0.698795	0.523084	0.315871	0.00790005	2.65589e-06	0.18809	2.80595e-09
Os.52682.1.S1_at	Os06g22440	3.39603	1.43301	2.19281	2.00858	-1.28735	1.84089	2.37847	-1.38762	SAM dependent carboxyl methyltransferase, putative, expressed	1.89136e-05	0.00198051	0.15715	0.0577856	1.9922e-05	0.850697	1.73933e-06
Os.9709.2.S1_at	Os08g06380	3.38879	3.17402	1.30799	-1.29893	-1.51754	-1.42136	-2.14991	1.08958	CSLF6 - cellulose synthase-like family F; beta1,3;1,4 glucan synthase, expressed	1.91218e-05	0.474346	0.246236	0.1527	0.00440413	1.3769e-05	2.85115e-06
Os.27713.1.A1_at	Os11g37900	3.38713	-1.08418	-1.22332	1.06275	-3.8426	-1.04639	-1.35185	1.33919	3-ketoacyl-CoA synthase, putative, expressed	5.8426e-09	0.0231174	2.91214e-05	0.000546068	1.72103e-06	7.88078e-05	0.000213711
Os.53052.1.S1_at	Os01g67820	3.3796	2.25696	1.39191	2.09476	-25.9774	-17.3482	-12.8264	2.67094	exo70 exocyst complex subunit domain containing protein, expressed	4.07502e-09	0.57049	0.545668	0.99696	0.000147272	0.456846	0.00968048
Os.48050.1.S1_at	Os03g63370	3.36903	1.03548	1.0933	-1.12022	-2.27289	1.43149	-1.48917	3.59558	CRAL/TRIO domain containing protein, expressed	0.000651694	0.639971	0.0165503	0.000497217	1.34505e-16	0.000987188	0.000408397
Os.10034.1.S1_at	Os07g43170	3.34995	1.74826	1.4992	1.34776	-2.51712	-1.31362	-2.22675	1.15328	adenylate kinase, putative, expressed	3.95951e-08	0.301324	0.163372	0.0389842	6.84281e-08	0.00578571	6.11274e-07
Os.20378.1.S1_at	Os05g28830	3.34577	1.18217	1.01548	1.08692	1.0519	2.97706	1.06119	-1.03201	PMR5, putative, expressed	0.00597211	0.0180607	0.0700176	0.0613935	4.29633e-07	0.0173908	0.00260986
Os.11407.1.S1_at	Os04g57550	3.34383	3.18085	1.27417	1.6819	-8.78543	-8.35722	-4.46765	3.23363	amine oxidase, flavin-containing, domain containing protein, expressed	2.03079e-09	0.115483	0.704241	0.770171	0.076136	0.0558465	0.00018418
Os.4901.1.S1_at	Os01g49160	3.33658	1.73769	1.10556	1.01424	-78.6971	-40.9853	-1.58698	1.17833	MYB family transcription factor, putative, expressed	9.75155e-10	8.12147e-08	0.537486	0.409887	0.0240532	0.0793623	0.0208038
Os.35386.1.S1_at	Os04g53860	3.33571	1.5199	1.85495	1.78484	1.14509	2.51312	3.98886	-1.62519	reductase, putative, expressed	2.08197e-07	0.00209802	0.212856	0.185219	0.00262424	0.471977	2.86173e-05
Os.10259.1.S1_at	Os08g39140	3.33193	1.00191	1.51321	-1.03449	-2.5254	1.31685	-1.93928	-1.03543	heat shock protein, putative, expressed	0.00244214	0.635782	0.199493	0.00659888	0.000219619	0.18949	0.00375341
OsAffx.19629.1.S1_at	Os12g12514	3.32796	1.36063	1.67837	-1.40819	7.46681	18.263	90.4653	-3.42433	NADP-dependent oxidoreductase, putative, expressed	2.05221e-13	1.16397e-06	0.97067	0.0251876	1.69061e-07	0.102558	0.0167331
Os.10665.1.S1_at	Os12g05550	3.32756	1.06198	1.69807	-1.16437	-3.34536	-1.06766	-6.07076	2.32325	sialyltransferase family domain containing protein, expressed	1.29069e-09	0.000202417	0.277992	0.000326682	5.08991e-05	0.0478971	0.000221562
Os.50858.1.S1_at	Os02g47780	3.32501	-1.30209	1.17853	1.20451	-5.22897	-1.20776	-2.8517	-1.92807	hydrolase, alpha/beta fold family domain containing protein, expressed	8.6603e-08	0.551647	0.027903	0.0135754	1.6399e-14	0.329762	0.0134873
OsAffx.7506.1.S1_at	Os12g06780	3.31406	2.76992	2.13264	2.44087	-11.9666	-10.0018	-8.04893	3.10542	expressed protein	3.37298e-08	0.628776	0.817371	0.972457	0.123601	0.6404	0.00107781
Os.16004.1.S1_at	Os02g01060	3.309	1.41026	1.51674	1.54204	1.21892	2.86005	1.36724	1.01233	harpin-induced protein 1 domain containing protein, expressed	3.71828e-05	0.0848793	0.102646	0.0662832	0.00207862	0.152453	8.77811e-06
Os.46832.1.S1_at	Os10g28240	3.29836	4.79168	-1.36776	4.20582	-19.1921	-27.8813	-2.44174	5.40117	calcium-transporting ATPase, plasma membrane-type, putative, expressed	3.17823e-08	0.0183721	0.284489	0.109806	0.153605	0.247773	0.00186834
Os.52543.1.S1_at	Os04g53580	3.29759	1.42541	1.17268	1.08797	1.47193	3.40519	-1.12344	1.15126	P21-Rho-binding domain containing protein, putative, expressed	0.00416245	0.00183887	0.202736	0.13434	0.250662	0.0348857	0.00174145
Os.3875.1.S1_at	Os01g11810	3.29354	2.02294	1.53977	1.06857	-4.35018	-2.67195	-1.03666	1.02034	powdery mildew resistant protein 5, putative, expressed	1.43619e-06	4.38218e-07	0.778874	0.0317505	0.155832	0.00137388	1.99787e-06
Os.50625.1.S1_at	Os05g33430	3.29052	1.01859	1.02036	1.00878	1.32055	4.266	0.996141	0.997971	xyloglucanase inhibitor, putative, expressed	0.00010506	0.000278881	0.0353894	0.0130496	8.82551e-05	0.0149349	0.00444724
Os.34356.1.S1_at	Os07g45260	3.29043	2.40787	1.00677	1.00941	-2.34432	-1.71552	0.997137	-1.4612	glycosyl transferase 8 domain containing protein, putative, expressed	0.0134349	0.025836	0.672267	0.64271	7.94147e-12	0.00579879	0.00191453
Os.17173.1.S1_at	Os05g08640	3.28657	1.99322	1.27376	1.48876	-1.29374	1.27451	-1.17252	1.5605	transferase family protein, putative, expressed	0.0861301	0.134783	0.136862	0.377028	1.46845e-06	0.00272614	8.18303e-07
OsAffx.13544.1.S1_at	Os03g58900	3.28607	4.47363	1.05806	1.24825	-8.1289	-11.0666	-1.66203	1.65439	galactosyltransferase family protein, putative, expressed	3.74366e-08	6.41439e-05	0.869951	0.516062	0.425384	0.00343089	0.000188512
Os.52142.1.S1_at	Os07g16600	3.2828	-1.46686	1.74576	1.12446	3.37956	16.2739	2.92154	-2.11732	expressed protein	5.75448e-12	0.000971577	0.0308853	0.000187911	3.05894e-07	0.77622	0.000720742
Os.53594.1.S1_at	Os05g14880	3.28271	1.85088	1.22852	1.33421	1.5551	2.75811	1.2941	1.17917	proline-rich family protein, putative, expressed	2.5193e-05	0.0108034	0.165397	0.292147	2.5795e-05	0.00538158	1.06828e-05
Os.27538.1.S1_at	Os12g17430	3.27957	4.41106	2.48686	1.88538	-9.21153	-12.3896	-4.241	1.93929	NBS-LRR disease resistance protein, putative, expressed	2.54394e-05	0.126842	0.761738	0.991206	0.000131543	0.507218	0.00799498
Os.30567.1.S1_at	Os01g45730	3.27903	-1.43323	1.56074	1.11183	-1.25196	3.75381	-1.27732	-1.19462	zinc finger C-x8-C-x5-C-x3-H type family protein, expressed	0.0104502	0.00318672	0.0241633	0.000370712	7.22135e-08	0.534203	0.00154114
Os.6185.1.S1_at	Os06g44060	3.27729	3.80659	2.19404	2.25879	1.74215	1.49991	1.93619	-1.29274	phospholipase D. Active site motif family protein, expressed	1.56076e-06	0.312507	0.79312	0.649182	1.40452e-08	0.0312736	8.75724e-09
Os.55259.1.S1_at	Os04g32480	3.27397	11.52	-1.06432	1.53533	-2.46801	-8.68408	-1.88164	1.72426	zinc-finger protein, putative, expressed	0.00538489	0.424143	0.730128	0.398518	0.00258073	0.135156	0.0300148
Os.47317.1.S1_at	Os04g52320	3.26696	-1.00728	2.01213	1.15631	1.75081	5.76145	1.10193	-1.0235	QRT3, putative, expressed	1.60037e-09	1.89704e-05	0.0917689	4.00506e-05	0.000566634	0.32555	1.27798e-06
Os.27065.1.S1_at	Os01g59180	3.26567	1.96979	1.16624	1.16475	-4.93716	-2.978	1.0036	1.25512	OsFBX27 - F-box domain containing protein, expressed	1.03795e-08	6.19521e-08	0.157846	0.126962	3.91154e-10	9.93256e-05	7.32856e-07
Os.52645.1.S1_at	Os06g17390	3.26534	1.56498	1.34523	1.11122	1.72793	3.60533	1.01593	1.03225	auxin-independent growth promoter protein, putative, expressed	1.73327e-05	0.000520003	0.237748	0.0475103	0.272552	0.0115516	5.9996e-05
Os.5187.1.S1_at	Os07g48770	3.26254	1.34051	1.21783	1.02342	-2.4401	0.997417	-2.12455	4.92392	serine hydrolase domain containing protein, expressed	6.88116e-07	0.151913	0.111046	0.00733341	1.46198e-15	0.00249442	5.11023e-05
Os.56166.1.S1_at	Os12g01730	3.26198	1.50773	1.9465	1.14972	1.08196	2.34082	-2.08417	-1.02481	laccase-23 precursor, putative, expressed	0.968067	5.10329e-05	0.572998	0.00373274	7.95621e-09	0.0743207	4.07947e-06
Os.5225.1.S1_at	Os01g53420	3.25877	2.11006	1.08371	2.96142	1.72894	2.67016	3.72564	-1.20433	anthocyanidin 5,3-O-glucosyltransferase, putative, expressed	6.87176e-06	0.864494	0.0654903	0.392182	3.77405e-05	0.284501	2.90946e-05
Os.15570.1.S1_at	Os07g32630	3.2532	1.55437	-1.23975	1.16375	1.20509	2.52218	-1.97245	2.57737	UDP-glucoronosyl and UDP-glucosyl transferase domain containing protein, expressed	0.222711	0.000101566	0.150971	0.566753	1.72926e-07	0.0182565	0.012944
Os.53575.1.S1_at	Os03g21970	3.25207	3.21369	1.85646	1.60828	-2.06148	-2.03715	-1.14675	1.0568	basic helix-loop-helix domain containing protein, expressed	0.0103797	0.042538	0.877256	0.832154	0.000570297	0.112359	3.51126e-05
Os.10926.1.S1_at	Os07g14850	3.25063	2.09931	1.34803	1.28471	-1.90393	-1.22959	-2.2494	1.05557	CESA6 - cellulose synthase, expressed	2.97487e-06	0.0655169	0.40762	0.322887	3.85504e-09	0.00590593	9.44539e-06
OsAffx.27660.1.S1_at	Os06g15910	3.24822	-1.08192	-1.05513	1.31569	1.18019	4.14755	-1.24528	1.28486	potassium transporter, putative, expressed	0.0272465	1.82568e-05	0.00574968	0.0539501	0.000372582	0.0798344	0.00342369
OsAffx.23983.1.S1_at	Os01g69840	3.24338	-1.14074	1.50998	-1.20948	3.6805	13.6173	144.997	-2.24565	expressed protein	1.00853e-14	2.50343e-09	0.243032	0.0033294	3.13213e-11	0.213777	0.0217681
Os.34462.1.S1_at	Os01g62950	3.23926	4.12036	1.06562	-1.44748	-4.51786	-5.74676	-9.72748	-1.16433	ras-related protein, putative, expressed	5.47918e-08	0.290268	0.519771	0.849296	1.38375e-05	0.00733842	0.0143719
Os.6098.1.A1_at	Os11g13570	3.23521	-1.07449	-1.52351	1.25789	-2.14785	1.61846	1.4468	1.10118	gibberellin receptor GID1L2, putative, expressed	0.217618	0.0448951	5.5324e-07	0.00770667	0.155641	1.07228e-05	8.31778e-05
Os.49481.1.S1_at	Os12g42100	3.22943	2.10653	1.75186	-1.02214	-1.16306	1.31813	1.0122	-1.72601	phosphonate metabolism protein-related, putative, expressed	0.114521	0.33258	0.824861	0.113175	3.5868e-07	0.0334231	0.000166872
Os.55338.1.S1_at	Os02g52190	3.22726	1.59211	4.28627	1.88144	1.06544	2.15968	-10.0196	-1.86026	helix-loop-helix DNA-binding protein, putative, expressed	3.36261e-06	9.60869e-08	0.859095	0.0102873	3.09449e-14	0.433094	1.08021e-06
OsAffx.5067.1.S1_at	Os06g40070	3.2253	118.432	1.02954	1.01607	-1.02359	-37.5858	-1.0119	0.996838	NADP-dependent oxidoreductase, putative, expressed	2.31355e-08	1.47917e-07	2.17598e-06	1.74274e-06	1.07858e-11	3.65007e-09	5.03866e-10
Os.30439.1.S1_at	Os01g43280	3.22414	1.82648	-1.24821	1.01064	-1.88837	-1.06977	1.01374	0.995032	hydroquinone glucosyltransferase, putative, expressed	0.0700137	0.347624	0.227738	0.594774	0.00287603	0.005184	0.010614
OsAffx.26596.1.S1_at	Os04g54130	3.22034	1.0143	1.01805	1.00953	2.98628	9.48128	0.996832	1.00029	TKL_IRAK_DUF26-ld.1 - DUF26 kinases have homology to DUF26 containing loci, expressed	2.93556e-06	1.13565e-05	0.129077	0.0755425	2.21894e-06	0.0893908	0.0361157
OsAffx.14800.1.S1_at	Os05g24140	3.21411	1.50409	2.67085	1.20032	-1.22184	1.74893	2.81938	-1.38447	tetracycline transporter-like protein 1, putative, expressed	1.3096e-09	1.72117e-07	0.916605	0.000140193	0.00592998	0.254491	6.72646e-08
Os.54324.1.S1_at	Os08g33479	3.21141	2.52549	-1.08533	-1.22062	2.15058	2.73467	-1.05826	-6.82538	expressed protein	0.0060061	0.0111479	0.889673	0.623891	7.05836e-15	0.00396303	0.0102247
Os.18206.1.S1_at	Os01g59730	3.20716	1.08878	2.2513	1.84743	18.5011	54.4976	14.7552	-5.17566	ribosomal protein L7Ae, putative, expressed	1.79397e-10	0.130636	0.422219	0.267742	0.301664	0.882179	0.00805632
Os.53020.1.S1_at	Os05g42130	3.20079	1.66949	2.46678	1.25561	4.59811	8.81561	-1.51037	1.74816	MONOCULM 1, putative, expressed	2.2321e-05	3.03531e-05	0.979875	0.114541	1.94734e-05	0.502288	0.000608722
Os.3428.2.S1_at	Os02g03060	3.20005	1.02674	1.27137	-1.10644	-1.54853	2.0127	1.07356	-1.44742	cyclin-dependent kinase A-2, putative, expressed	0.0415317	0.567616	0.144739	0.00365133	4.46884e-07	0.0341434	0.0032386
Os.27581.1.A1_at	Os02g19640	3.19979	1.67492	1.39913	1.36615	1.31546	2.51308	-1.25653	1.50852	IQ calmodulin-binding motif family protein, putative, expressed	0.0236363	0.0002346	0.170364	0.127474	1.29795e-08	0.0212272	7.11332e-06
Os.54636.1.S1_at	Os01g13300	3.19478	1.1139	1.04458	1.03528	1.22005	3.49923	7.67501	-1.17729	B3 DNA binding domain containing protein, expressed	1.60553e-10	6.12994e-06	0.0671126	0.0286705	5.02195e-06	0.0172785	0.00302794
Os.11047.1.S1_at	Os05g36186	3.19107	4.05021	3.03125	1.54121	-12.3092	-15.6233	-1.57669	-1.0253	expressed protein	6.2746e-09	1.13545e-07	0.172762	0.478114	7.40823e-10	0.134515	1.11198e-06
Os.52524.1.S1_at	Os07g48596	3.19037	-1.1674	2.98488	-1.64426	-2.08741	1.78423	-1.92168	1.06949	Myb transcription factor, putative, expressed	0.791419	0.38993	0.687628	0.000197439	0.0018704	0.518834	0.00716531
Os.25578.1.S1_at	Os07g35350	3.18522	1.94522	1.00296	2.31432	-3.10568	-1.89665	1.26735	-6.03812	glucan endo-1,3-beta-glucosidase precursor, putative, expressed	0.0624556	0.242721	0.37933	0.817169	2.15314e-09	0.511754	0.0458037
Os.10179.1.S1_at	Os06g03640	3.18469	2.87714	1.47071	1.19597	1.19828	1.32637	-1.67349	1.22041	BAG domain containing protein, expressed	0.234063	0.00124247	0.820096	0.446093	0.542307	0.000513858	6.66941e-07
Os.33081.1.S1_at	Os03g39740	3.18432	-1.32741	1.74744	-1.2968	-2.52438	1.67442	-1.55901	-1.10752	expressed protein	0.24482	0.45067	0.263142	0.000514197	0.00748087	0.331657	0.0215547
Os.14592.1.S1_at	Os06g39260	3.18256	-1.03152	1.24248	-1.54826	-2.38499	1.37648	1.07071	-1.47481	solute carrier family 35 member B1, putative, expressed	0.424674	0.000884961	0.198992	0.000214529	0.0304332	0.00264637	0.0157699
Os.39420.1.S1_at	Os01g67330	3.18125	2.31076	1.54078	1.6007	1.03862	1.42988	-1.29396	1.43113	nucleotide-sugar transporter family protein, putative, expressed	0.236211	1.02253e-05	0.0962434	0.130831	2.21653e-05	1.09022e-05	2.36908e-11
OsAffx.29494.1.S1_at	Os08g33670	3.17862	1.44635	1.03407	1.02335	-1.10049	1.99701	-1.00638	-1.05178	no apical meristem protein, putative, expressed	0.163131	0.193864	0.187992	0.183606	2.85004e-05	0.0146655	0.00358914
Os.27974.1.S1_at	Os01g55000	3.17605	1.85705	1.20704	1.18675	-1.54218	1.10899	1.08934	2.63993	expressed protein	0.705479	0.197606	0.29631	0.296266	1.21828e-13	0.00776162	8.28688e-05
Os.8789.1.S1_at	Os08g44850	3.17549	1.70649	1.37322	1.77521	-2.30388	-1.2381	-1.13758	1.89421	C2 domain containing protein, putative, expressed	0.000474308	0.173724	0.12603	0.448779	0.000403538	0.125473	9.38674e-06
Os.21839.1.S1_at	Os06g11130	3.17081	2.35621	1.40766	1.09819	-1.06129	1.26801	-1.42533	-1.10665	gibberellin receptor GID1L2, putative, expressed	0.412051	0.0965164	0.929694	0.270905	4.88058e-08	0.00218119	1.04831e-05
Os.38045.1.S1_at	Os12g08810	3.17031	-1.29893	1.77352	-1.31713	-7.84591	-1.90527	-5.61911	1.68624	VTC2, putative, expressed	2.49541e-09	0.835534	0.317146	0.000580501	0.000313278	0.326927	0.0218774
Os.5987.1.S1_at	Os05g32500	3.1668	1.43429	1.4113	-1.01852	-1.07473	2.05441	-1.53029	1.10681	expressed protein	0.292008	6.15575e-06	0.0819593	3.51686e-05	0.322021	1.71006e-05	3.09507e-08
Os.26830.1.S1_at	Os07g33440	3.15993	2.01338	-1.03717	-1.25922	-1.12476	1.39538	1.1789	-2.44408	cytochrome P450, putative, expressed	0.202343	0.633156	0.767098	0.413922	2.46304e-08	0.0104698	0.026035
Os.6656.1.S1_at	Os02g18410	3.15681	1.57826	2.59703	-1.02268	-1.3774	1.45215	-5.46885	1.66036	salt stress root protein RS1, putative, expressed	0.00215325	0.00299389	0.772189	0.0621038	0.579592	0.444434	0.00261032
Os.18235.1.S1_at	Os04g37550	3.15423	1.08592	1.87983	1.16806	1.11061	3.22594	1.13255	-1.04416	aspartic proteinase nepenthesin-2 precursor, putative, expressed	4.00416e-06	0.0907668	0.164881	0.000677264	0.0145455	0.29966	1.36056e-05
Os.50799.1.S1_at	Os04g48130	3.15121	2.85691	3.38774	1.87325	-4.77012	-4.32463	-6.76255	1.81187	OsRhmbd11 - Putative Rhomboid homologue, expressed	4.07239e-09	0.726301	0.488125	0.343476	2.56765e-06	0.616904	3.61245e-06
Os.10151.1.S1_at	Os11g26860	3.14953	1.54239	1.23508	1.04863	-1.14922	1.77685	-1.47426	1.0114	serine hydroxymethyltransferase, mitochondrial precursor, putative, expressed	0.544325	0.00437791	0.179437	0.0283576	9.95018e-07	0.00224249	3.31568e-05
Os.50805.1.S1_at	Os08g20130	3.14689	2.27727	3.57398	2.06824	-2.27982	-1.64981	-3.30654	-3.88522	flavonol sulfotransferase, putative, expressed	0.00919844	0.666955	0.895303	0.53445	8.0655e-11	0.985121	0.00409247
Os.12804.1.S1_at	Os10g37190	3.14428	2.42615	1.67199	1.41779	-1.40113	-1.08113	-1.40342	1.24599	protein kinase domain containing protein, expressed	0.00268892	0.742739	0.814381	0.260509	0.00132075	0.00265503	8.75911e-08
Os.50455.1.S1_at	Os06g40170	3.13702	4.01916	1.39184	2.08113	-1.46268	-1.874	-2.5956	2.43107	phospholipase D, putative, expressed	0.00309585	0.210318	0.919379	0.599263	0.128747	0.296452	0.0034331
Os.24275.1.S2_at	Os02g35100	3.13571	-1.06497	2.35203	-1.03242	-2.02647	1.6479	-2.76592	1.05896	DDT domain containing protein, putative, expressed	0.00697857	0.0617376	0.611937	0.00153255	0.17024	0.671749	0.00113731
Os.4891.1.S1_at	Os03g06200	3.13429	1.25201	1.65487	1.22025	-1.45227	1.7238	1.56063	-1.54705	aminotransferase, putative, expressed	3.7814e-05	0.00138572	0.116736	0.00102639	4.30457e-06	0.0552894	1.56256e-06
Os.49527.1.S1_at	Os03g03790	3.13263	2.51938	1.38707	1.65152	-2.96406	-2.38381	-1.52542	3.18465	AMP-binding domain containing protein, expressed	2.53736e-05	0.0998857	0.587432	0.95235	4.12279e-10	0.0916047	9.98274e-05
Os.55280.1.S1_at	Os06g42660	3.13021	-1.00119	5.72918	2.37157	-8.1913	-2.61375	-3.4414	-1.1151	expressed protein	5.65445e-09	0.00331991	0.645531	0.00084541	1.81345e-13	0.00916557	4.51575e-07
Os.9416.1.S1_at	Os02g33110	3.12887	1.81629	1.08225	1.33562	-1.41278	1.21935	1.36767	1.3108	glycosyl hydrolases, putative, expressed	0.251371	0.0415653	0.0466952	0.318464	5.36034e-10	0.000274077	8.46428e-07
Os.8442.1.S1_at	Os04g39900	3.12538	1.33249	1.48637	1.1219	-2.47674	-1.05595	1.14633	-1.23251	Os4bglu13 - beta-glucosidase homologue, similar to Os4Bglu12 exoglucanase/b-glucosidase, expressed	0.0685412	1.25959e-05	0.102953	0.000763847	0.0160324	0.00401254	9.26992e-07
OsAffx.21988.1.S1_at	Os08g06190	3.12336	3.06421	1.51852	1.93952	23.2327	23.6812	1.00368	1.41541	berberine and berberine like domain containing protein, expressed	1.62363e-06	3.03465e-06	0.834543	0.837565	2.51391e-08	0.321713	0.00183506
Os.50377.1.S1_at	Os04g57830	3.11924	1.40623	1.39562	-1.22016	2.13511	4.73604	1.28484	-1.23192	expressed protein	1.55892e-06	0.0194723	0.686139	0.0319982	0.992332	0.0348857	0.00487832
Os.50879.1.S1_at	Os09g38510	3.11612	4.25627	1.0666	2.43282	-4.65644	-6.36018	-1.09109	1.05206	purine permease, putative, expressed	3.04655e-07	0.000595589	0.469512	0.112459	4.65678e-11	0.0251459	1.44294e-05
Os.10340.1.S1_at	Os03g17000	3.11565	1.96635	1.26438	1.04439	-5.38456	-3.39831	-2.91976	1.22197	NAD dependent epimerase/dehydratase family domain containing protein, expressed	4.94194e-11	0.00689653	0.49175	0.0955841	0.0239455	0.000533786	6.77025e-06
Os.11263.1.A1_at	Os11g17930	3.11458	1.87294	2.20162	1.53346	-2.76588	-1.66325	-1.47849	1.00964	expressed protein	2.32677e-08	5.70521e-05	0.571679	0.00162264	1.08897e-08	0.0363189	1.16454e-09
Os.46573.1.S1_at	Os10g30310	3.11449	-1.64493	2.57542	1.00592	1.55619	7.97255	1.07615	-1.06898	zinc finger, C3HC4 type domain containing protein, expressed	9.4492e-09	0.000770766	0.152442	2.01274e-05	0.120475	0.464627	0.000314951
Os.36767.1.S1_at	Os01g04330	3.1124	1.33236	3.01372	1.55609	-30.146	-12.9049	-35.9767	2.28703	OsCML16 - Calmodulin-related calcium sensor protein, expressed	9.85525e-09	0.660741	0.914848	0.335076	0.695048	0.941935	0.0282866
Os.7075.1.S1_at	Os03g27230	3.11018	2.25548	1.46236	1.50525	-1.23771	1.11411	-1.20551	1.33021	phospho-2-dehydro-3-deoxyheptonate aldolase, chloroplast precursor, putative, expressed	0.125731	0.404856	0.437184	0.495717	0.00451384	0.0132056	1.90004e-06
Os.26579.1.S1_at	Os04g45140	3.10932	1.06389	1.62654	1.45934	-7.45	-2.54911	-1.43206	1.85989	DTA2, putative, expressed	1.32512e-08	8.37823e-06	0.0648966	0.00927014	6.7271e-10	0.446086	2.97206e-05
Os.5654.1.S1_at	Os06g22060	3.10669	1.1699	1.04767	-1.06603	-6.71194	-2.52754	-2.61951	2.32328	pyrophosphate--fructose 6-phosphate 1-phosphotransferase subunit alpha, putative, expressed	2.12969e-11	0.00197265	0.0343446	0.0032036	2.36703e-11	0.000823351	0.000299967
OsAffx.31420.1.S1_at	Os11g41150	3.10071	1.10646	1.63379	1.1206	1.73656	4.86646	-1.58207	1.06082	nitrilase-associated protein, putative, expressed	0.00196648	4.24638e-05	0.262978	0.0191751	0.000711476	0.318169	0.00132258
Os.49274.1.S1_at	Os08g34550	3.09888	1.13229	1.35866	-1.01461	-1.6737	1.63518	-1.48275	2.38975	RING-H2 finger protein, putative, expressed	0.288414	0.377973	0.270878	0.0367987	3.90306e-11	0.153484	0.00787755
Os.8842.1.S1_at	Os07g32620	3.09689	1.53284	1.00438	1.40695	1.8844	3.80718	-1.34755	2.00649	anthocyanidin 5,3-O-glucosyltransferase, putative, expressed	0.00690551	1.32319e-06	0.0564912	0.422902	7.0411e-10	0.0117151	0.000100938
OsAffx.14250.1.S1_at	Os04g43060	3.09632	1.06671	1.38935	1.41977	-2.2372	1.29746	-1.59627	2.09901	enzyme of the cupin superfamily protein, putative, expressed	0.000174999	0.222675	0.0305837	0.0159707	2.2892e-08	0.262996	5.49195e-05
Os.37893.1.S1_at	Os04g43760	3.09486	1.94612	1.75738	-1.02814	-1.21775	1.30591	-2.82354	-1.10751	phenylalanine ammonia-lyase, putative, expressed	0.000671186	0.000653625	0.803947	0.0239604	6.18864e-10	0.00939226	1.42114e-05
Os.20355.1.S1_at	Os01g72100	3.09332	1.23358	2.05763	1.11318	-17.0727	-6.80837	-7.94843	1.87827	OsCML10 - Calmodulin-related calcium sensor protein, expressed	8.33808e-13	0.00576365	0.537074	0.00293793	0.0469514	0.318975	4.47238e-05
Os.34778.1.S1_at	Os01g03710	3.08884	2.07867	1.67906	1.67267	-1.18231	1.25684	-8.53964	2.07429	mannose-6-phosphate isomerase, putative, expressed	1.65998e-05	3.94424e-05	0.700708	0.659126	0.000192428	0.390683	0.00161288
Os.1000.1.S1_at	Os01g01660	3.06473	1.27125	-2.86158	9.20929	-1.58179	1.5241	1.8561	30.6791	isoflavone reductase, putative, expressed	0.0301526	0.0554061	0.00516544	0.0544695	7.75894e-10	0.885905	0.0234452
Os.5768.1.S1_at	Os09g15320	3.05565	1.88384	1.88675	1.07386	-2.41499	-1.48886	1.33371	-2.10974	ubiquitin-conjugating enzyme, putative, expressed	0.74954	0.000106749	0.907309	0.0779787	2.54683e-09	0.0910336	9.3466e-05
Os.37225.1.S1_at	Os07g27810	3.05559	1.53529	1.68972	1.06875	-1.00837	1.97371	-1.33637	-1.07515	fiber protein Fb34, putative, expressed	0.0124154	0.00206743	0.394856	0.000335867	3.35037e-08	0.00148115	1.18145e-07
Os.38110.1.S1_at	Os10g37660	3.05312	2.80101	1.20649	1.38195	-2.26057	-2.07391	-1.66802	2.01778	trehalase precursor, putative, expressed	0.000613831	0.585859	0.820817	0.956551	0.000219779	0.073998	0.00158597
Os.20617.1.S1_at	Os07g46280	3.05007	1.00364	1.508	1.16379	-7.6306	-2.51089	-1.28573	1.362	Os7bglu26 - beta-mannosidase/glucosidase/exoglucanase, expressed	8.1103e-06	0.000136991	0.208817	0.0441009	7.82766e-07	0.411122	0.00719309
Os.13993.1.S1_at	Os08g33720	3.04727	3.6569	2.7659	2.19952	-1.04581	-1.25503	-1.10988	1.4597	lactate/malate dehydrogenase, putative, expressed	0.412226	0.380258	0.319832	0.912695	0.00101116	0.179466	7.95864e-09
Os.53322.1.S1_at	Os09g31120	3.045	2.21872	1.58533	1.03168	-4.19753	-3.0585	-3.41464	1.04972	pirin, putative, expressed	2.29489e-09	0.180239	0.838444	0.138672	2.34511e-08	0.0063774	1.9558e-05
Os.54484.2.S1_at	Os06g04080	3.03814	2.0173	-1.05051	1.80351	-1.58497	-1.05241	-1.09144	1.50275	glycosyl hydrolases family 17, putative, expressed	0.00421136	0.489166	0.102526	0.657546	3.87723e-05	0.0242176	6.70492e-05
OsAffx.27550.1.S1_at	Os06g10410	3.03688	1.84769	1.3408	-1.1309	-1.05191	1.5625	1.41897	-1.55753	uncharacterized mscS family protein, putative, expressed	3.07307e-06	0.00741977	0.805693	0.00351903	3.67683e-07	3.77432e-05	1.0649e-06
Os.551.1.S1_at	Os01g08110	3.03615	1.39829	1.74892	1.04704	-7.48927	-3.44914	-3.00312	1.12281	flavonol-3-O-glycoside-7-O-glucosyltransferase 1, putative, expressed	1.83246e-08	0.00653085	0.695192	0.0411778	1.90144e-05	0.216464	0.00086152
Os.26079.1.S1_at	Os02g50600	3.03399	2.28319	1.49221	1.43808	-2.62463	-1.97514	-9.66854	1.49817	glycosyl transferase 8 domain containing protein, putative, expressed	4.04076e-09	0.000100919	0.74164	0.623618	9.53366e-07	0.108113	0.000174145
Os.27251.1.S1_at	Os04g10350	3.03361	1.80671	1.2699	2.01959	-3.87551	-2.30812	1.02679	1.60501	1-aminocyclopropane-1-carboxylate oxidase homolog 2, putative, expressed	0.0034906	0.0460933	0.340614	0.960232	0.000709177	0.460444	0.00617351
OsAffx.5098.1.S1_at	Os06g43950	3.02598	2.68134	1.78916	-1.09689	-2.92281	-2.58991	-1.60738	-1.10507	expressed protein	4.67943e-05	0.00143874	0.327107	0.179885	0.00719929	0.00771836	4.3232e-05
Os.50905.1.S1_at	Os10g41950	3.02491	1.17554	1.02376	1.14783	1.02457	2.63644	1.17946	-1.0883	phosphatidylinositol N-acetylglucosaminyltransferase subunit P, putative, expressed	0.000431613	0.0202239	0.0175242	0.0286843	4.96233e-06	0.00554141	0.000225839
Os.53348.2.S1_at	Os11g17014	3.02481	-1.07171	-1.01082	1.0181	-3.08809	1.04975	1.72125	-5.04658	NB-ARC domain containing protein, expressed	0.952248	3.74783e-05	0.029073	0.0158871	4.42672e-16	0.0330237	0.0140025
Os.57368.1.S1_at	Os10g19910	3.02467	1.04099	2.00533	1.03707	1.11182	3.23045	0.997987	1.01698	expressed protein	0.000282105	0.174514	0.484486	0.00443132	0.249646	0.465332	0.000863283
Os.24699.1.S1_at	Os02g47190	3.02282	3.1557	1.9297	1.77642	-1.34954	-1.40886	1.09651	1.21383	MYB family transcription factor, putative, expressed	0.279048	0.0291635	0.812869	0.934726	0.000525917	0.0375608	2.56521e-07
Os.32657.1.S1_at	Os01g10930	3.01406	1.72035	1.46359	1.30103	1.41484	2.4788	1.32626	-1.43752	peptide-N4-asparagine amidase A, putative, expressed	4.36129e-05	0.136921	0.350788	0.170404	8.29025e-08	0.043756	2.4132e-05
Os.12012.1.S1_at	Os10g25290	3.01359	3.32597	-1.18747	1.49247	-10.1589	-11.212	-3.7767	2.04769	ZIM domain containing protein, putative, expressed	4.23529e-07	0.152094	0.739764	0.588589	0.998117	0.136591	0.030964
OsAffx.15091.1.S1_at	Os05g43860	3.01295	1.42638	-1.22954	1.21664	2.28599	4.82872	1.27455	2.18009	expressed protein	1.87873e-06	1.52451e-05	0.036044	0.447118	1.23423e-14	0.00327936	0.00126257
Os.5208.1.S1_at	Os06g36050	3.01087	1.51522	1.49623	1.45411	1.89075	3.75709	2.41319	1.10554	expressed protein	2.15234e-07	0.724281	0.253749	0.242731	0.00763485	0.242678	0.000164509
Os.54416.1.S1_at	Os02g41450	3.01064	2.60099	-1.72138	1.01891	-1.78827	-1.54494	-1.32141	-1.07627	no apical meristem protein, putative, expressed	0.00364843	0.888185	0.409896	0.609912	1.49211e-05	0.00483529	0.0430744
Os.11808.1.S1_at	Os03g06580	3.01011	1.47155	1.04647	1.11964	-3.58057	-1.75043	-1.74354	2.1537	MTN26L2 - MtN26 family protein precursor, expressed	6.96529e-05	0.288402	0.307845	0.407063	1.44045e-08	0.105788	0.0196246
Os.51863.1.S1_at	Os04g47010	3.00826	-1.0721	1.16538	1.0858	2.13862	6.89741	2.85405	-2.11827	expressed protein	1.48731e-09	0.192763	0.0658146	0.015764	1.04453e-07	0.137594	0.00659829
Os.625.1.S1_at	Os01g09670	3.00788	4.16137	1.96229	1.53699	-1.10065	-1.52274	-2.05	1.21618	pollen-specific protein SF21, putative, expressed	0.000231039	0.0962971	0.247633	0.871748	1.59771e-08	0.00674279	2.73855e-07
Os.12420.1.S1_at	Os08g27720	3.0076	2.50856	-1.1253	-1.0846	-2.11639	-1.76522	1.42116	1.05636	pirin, putative, expressed	0.166187	0.00128909	0.754378	0.816775	1.55012e-05	0.00163834	0.00265666
Os.46666.1.S1_at	Os10g33650	3.00613	1.92455	1.08993	1.12549	2.96558	4.63221	1.02087	-1.41512	CK1_CaseinKinase_1.9 - CK1 includes the casein kinase 1 kinases, expressed	0.000548881	0.00126886	0.58208	0.602979	4.69727e-10	0.0776176	0.0108495
Os.9615.1.S1_at	Os01g62490	3.00158	1.0877	1.21645	1.03342	1.17171	3.2334	-1.11613	1.17112	laccase precursor protein, putative, expressed	0.00978841	0.0107309	0.17467	0.0511853	0.00165775	0.135267	0.010348
Os.51065.1.S1_at	Os09g35630	2.99945	1.86927	1.77639	1.41296	-2.15737	-1.34449	-2.44789	1.32815	BAG domain-containing protein, putative, expressed	1.44412e-08	0.0680661	0.459541	0.0333374	2.58393e-06	0.0181361	8.75442e-08
Os.52742.1.S1_at	Os05g11010	2.99776	1.99466	1.53024	1.52022	-1.73176	-1.15228	-7.31645	1.38618	harpin-induced protein 1 domain containing protein, expressed	1.30194e-07	2.77293e-05	0.577402	0.531483	4.58658e-08	0.211181	0.000236969
Os.50276.1.S1_at	Os05g50510	2.99486	1.27537	1.50906	-1.05466	-1.08898	2.15637	-1.12311	-1.17633	CAS1 domain-containing protein 1 precursor, putative, expressed	1.45604e-05	0.0142023	0.106034	8.85354e-06	1.10666e-08	9.53416e-05	6.23772e-08
Os.55090.1.S1_at	Os02g54540	2.98872	2.3413	2.25697	-1.59157	3.01594	3.84991	1.13787	-2.47404	SCP-like extracellular protein, expressed	2.99419e-05	0.226285	0.26994	0.116425	2.23805e-05	0.112559	0.00869535
Os.17598.1.S1_at	Os02g38140	2.98742	1.30343	1.44545	1.14633	-15.801	-6.89407	-4.22768	1.92621	glycosyl transferase family 17 protein, putative, expressed	3.45332e-11	0.00036201	0.28515	0.0632077	0.0189111	0.15913	0.000823439
Os.49479.1.S1_at	Os05g05020	2.98651	1.47187	2.18957	1.18717	-1.61755	1.2544	3.88467	-3.29389	expressed protein	2.84429e-06	2.19617e-06	0.888633	0.0277248	1.92912e-05	0.383206	0.000110402
Os.8145.2.S1_at	Os03g18140	2.98577	1.54447	1.34952	1.0135	-1.08062	1.78897	-1.8182	1.22617	expressed protein	0.0680367	2.40483e-05	0.207967	0.00283441	0.971504	0.000394904	1.51775e-06
Os.11867.2.S1_at	Os05g33940	2.98346	1.35174	1.28665	1.25093	-8.82719	-3.9994	-3.20723	1.83567	alpha/beta hydrolase fold, putative, expressed	2.55599e-12	0.000584295	0.0824865	0.0282055	0.0173344	0.0170034	1.39708e-05
Os.51017.1.S1_at	Os04g58840	2.97518	1.83047	1.65104	1.2496	-2.11908	-1.30375	1.04052	1.37992	Eukaryotic aspartyl protease domain containing protein, expressed	0.297836	0.0588242	0.831776	0.384558	9.46989e-07	0.297928	0.00307972
Os.2075.1.S1_at	Os01g19220	2.97454	1.90633	1.8159	1.15929	1.06877	1.66766	-2.77626	1.47965	beta-D-xylosidase, putative, expressed	0.0215922	0.000193376	0.995736	0.12002	0.623928	0.0941475	5.57932e-05
Os.52803.1.S1_at	Os06g44500	2.97415	-1.59275	1.12682	1.38511	-2.48901	1.9032	-1.98669	3.8755	OsFBK17 - F-box domain and kelch repeat containing protein, expressed	3.34039e-05	0.00194665	0.00135121	0.00415119	4.70531e-12	0.690608	0.00891213
Os.50009.1.S1_at	Os03g08600	2.97243	1.37844	1.55298	1.22592	1.7341	3.73935	1.82591	-1.32993	glycosyl transferase, putative, expressed	2.18168e-08	0.206409	0.212759	0.0202738	0.104094	0.0865814	2.25578e-05
Os.56206.1.S1_at	Os02g43250	2.97055	2.30733	-1.08082	1.63356	-4.90443	-3.80945	-1.27631	-1.47709	receptor-like protein kinase precursor, putative, expressed	5.21113e-06	0.0108936	0.304918	0.683297	9.67755e-11	0.0750281	0.0024329
OsAffx.14273.1.S1_at	Os04g45130	2.96955	2.6784	1.00743	1.0109	-1.42445	-1.28479	-1.01227	0.996136	heavy-metal-associated domain-containing protein, putative, expressed	0.156169	0.230389	0.877284	0.869104	6.29403e-06	0.00192706	0.00053174
Os.18178.1.S1_at	Os03g03550	2.96701	4.79781	1.18514	1.68367	-3.41232	-5.5179	-2.36541	1.99675	bZIP family transcription factor, putative, expressed	4.91984e-09	0.0693234	0.84106	0.15797	0.0160325	0.00177484	2.9843e-06
Os.12399.1.S1_at	Os09g32080	2.96484	1.48841	1.47572	-1.01679	-1.06887	1.8636	-1.50086	1.03771	CHIT13 - Chitinase family protein precursor, expressed	0.506618	0.00118304	0.35227	0.00127388	2.96848e-05	0.00117938	2.10797e-06
Os.4198.1.S1_at	Os06g06980	2.9626	1.71896	-1.03015	1.18671	-1.88486	-1.09363	-1.09824	1.74401	caffeoyl-CoA O-methyltransferase, putative, expressed	0.000294503	0.204703	0.0584103	0.321791	1.27359e-11	0.000183536	8.09458e-06
Os.18249.1.S1_at	Os04g45720	2.96222	1.57664	2.14492	-1.12851	-8.50854	-4.52867	-1.62706	1.36321	aldehyde dehydrogenase, putative, expressed	5.54466e-05	0.00023981	0.810624	0.116176	4.3344e-07	0.356834	0.0115555
Os.17655.1.S1_at	Os02g49160	2.96166	1.36021	1.30764	1.26941	1.06493	2.31873	1.10163	2.32144	OsIAA8 - Auxin-responsive Aux/IAA gene family member, expressed	0.0836954	0.325762	0.388654	0.366188	8.54135e-10	0.333435	0.0165026
Os.26827.1.A1_at	Os01g21420	2.96082	1.13822	1.6465	-1.24407	-16.3063	-6.26856	-4.37426	1.6611	pre-mRNA-splicing factor SF2, putative, expressed	1.63103e-09	0.000697202	0.760779	0.0213786	1.58744e-06	0.230034	0.021145
Os.11553.1.S1_at	Os03g02939	2.95495	2.36896	-1.39517	1.00865	4.04097	5.04055	1.2466	-6.24197	peroxidase precursor, putative, expressed	1.16665e-05	7.29249e-05	0.408581	0.858415	4.26288e-16	0.00224419	0.00951778
Os.52212.1.S1_at	Os08g05670	2.94739	1.60977	1.78203	1.13116	-1.35668	1.34957	1.1712	-1.18583	HEAT repeat family protein, putative, expressed	4.04706e-05	0.000101336	0.424823	3.0507e-05	1.71669e-08	0.000154336	9.39862e-10
Os.22627.1.S1_at	Os03g57460	2.94622	2.53069	1.63513	1.34764	1.51404	1.76264	-1.19277	1.0111	fasciclin domain containing protein, expressed	0.00741209	0.00132319	0.923551	0.36214	3.58249e-07	0.00241498	1.78869e-07
Os.11838.1.S1_at	Os03g13540	2.94524	1.98276	2.57098	2.19508	-1.32439	1.1216	-1.61237	-1.2852	Ser/Thr protein phosphatase family protein, putative, expressed	0.0309646	0.171786	0.700812	0.353862	4.11985e-10	0.958154	2.12488e-06
OsAffx.11868.1.S1_at	Os02g02740	2.94119	-1.11522	2.23102	1.19496	1.10688	3.63064	1.0736	1.08505	PPR repeat containing protein, expressed	5.3239e-05	0.15142	0.292492	0.002098	0.160938	0.985897	0.00037903
Os.7584.1.S1_at	Os04g02000	2.9394	2.73839	2.47425	2.4534	-1.01992	1.05244	-1.18531	1.73894	zinc finger family protein, putative, expressed	0.0786491	0.0583054	0.805943	0.716315	0.000108277	0.254555	1.02823e-11
OsAffx.23307.1.S1_at	Os01g19390	2.93768	1.45197	1.08067	1.01888	-1.1918	1.69764	1.00828	-1.03896	glycerol-3-phosphate acyltransferase, putative, expressed	0.282956	0.527134	0.23428	0.177945	0.00161808	0.0172123	0.00280634
Os.15779.1.S1_at	Os09g39440	2.93348	1.25008	2.15446	2.93718	-3.29962	-1.40611	-1.022	1.21298	inosine-uridine preferring nucleoside hydrolase family protein, putative, expressed	0.0247546	0.170442	0.273899	0.594644	3.16402e-06	0.610718	0.0022006
Os.33605.2.S1_at	Os01g50750	2.93342	1.02055	1.02279	1.00324	1.05413	3.02996	0.999946	-1.00512	zinc finger, C3HC4 type domain containing protein, expressed	0.000985555	0.00261723	0.0297082	0.00968848	0.00123473	0.0111234	0.00315881
OsAffx.31010.1.S1_at	Os11g16970	2.92377	1.23244	1.03659	1.14102	6.35289	15.0712	1.10478	-1.00754	carnitine racemase like protein, putative, expressed	4.56244e-09	5.12708e-08	0.121206	0.159051	4.29485e-11	0.0424631	0.00355997
Os.11330.1.S2_at	Os07g26690	2.90974	1.48558	1.64599	1.26943	-1.92488	1.01755	-1.09288	-1.0513	aquaporin protein, putative, expressed	0.0411696	0.0226709	0.241835	0.0109153	0.0211125	0.0493995	1.66243e-06
Os.27833.1.S1_at	Os12g32940	2.9074	-1.36983	1.54524	-1.16265	-3.74303	1.06401	1.8105	1.97099	transporter family protein, putative, expressed	0.111646	4.56171e-07	0.119798	0.000196794	7.68563e-15	0.314523	0.00963114
Os.56031.1.S1_at	Os05g11250	2.90695	1.25366	1.59686	-1.07972	-1.26155	1.83803	-2.06794	-1.41758	lachrymatory factor synthase, putative, expressed	0.105049	0.00214364	0.510282	0.00327018	4.10504e-12	0.0495017	0.000218392
Os.26802.2.S1_at	Os12g08090	2.90639	1.62197	1.53452	1.37264	-10.794	-6.02379	-2.5594	1.88698	amino acid transporter, putative, expressed	1.02853e-09	0.000131082	0.433036	0.269782	0.00571709	0.214477	0.000207497
Os.9178.1.S1_at	Os11g07670	2.90527	1.51886	1.87526	1.00743	1.13606	2.17305	-1.69288	1.04222	dirigent, putative, expressed	0.0159695	6.57513e-06	0.924566	6.29881e-05	0.000761299	0.00171009	4.11698e-08
Os.53456.1.S1_at	Os01g32120	2.90437	-1.01134	1.24313	-1.02349	-1.05133	2.7939	-2.68014	-1.48509	OsCML11 - Calmodulin-related calcium sensor protein, expressed	0.120235	0.000100622	0.203483	0.0452226	1.77203e-09	0.22603	0.032883
Os.9679.1.S1_at	Os11g07830	2.90307	1.16012	2.96057	1.11851	-1.8953	1.32031	-1.7385	-1.5306	dirigent, putative, expressed	0.277118	0.652718	0.938293	0.00408731	8.49305e-08	0.981046	0.00018802
Os.13596.1.S1_at	Os03g10320	2.90141	1.39558	1.14204	1.26201	1.25892	2.61729	1.76182	1.3491	expressed protein	0.000254705	0.769913	0.20542	0.350828	2.02293e-09	0.138025	0.0040238
Os.14160.1.S1_at	Os02g40100	2.90104	1.71585	-1.51476	-1.06269	2.21108	3.73835	-1.34349	3.06947	plant protein of unknown function DUF869 domain containing protein, expressed	0.0204305	2.43079e-05	0.182176	0.783048	5.23121e-12	0.00269283	0.0447272
Os.15087.1.S1_at	Os03g12150	2.90064	-1.40934	1.78727	1.17624	-1.58261	2.58307	1.27823	1.07738	serine/threonine-protein kinase receptor precursor, putative, expressed	9.8723e-07	0.0472841	0.00122212	2.26281e-06	8.08125e-12	0.938918	2.65784e-06
Os.42436.1.S1_at	Os01g62860	2.89629	1.30178	1.72047	-1.42535	-7.78927	-3.50099	-4.14847	1.40885	oxidoreductase, aldo/keto reductase family protein, putative, expressed	1.80018e-09	0.00733866	0.877482	0.00384758	0.145499	0.0475869	0.00357829
Os.50992.1.S1_at	Os12g02700	2.89095	1.46009	-1.11256	1.48956	-3.45062	-1.74275	-1.67295	3.13755	harpin-induced protein 1 domain containing protein, expressed	7.41825e-08	0.495268	0.034507	0.693986	3.52923e-10	0.0197476	0.000326149
Os.12999.1.S1_at	Os04g54620	2.88989	1.77395	1.62437	-1.18465	-2.45451	-1.5067	-1.13424	1.08288	expressed protein	0.0113953	0.000177676	0.725902	0.0113948	2.39632e-08	0.00486602	5.15365e-05
Os.56382.1.S1_at	Os08g01830	2.88971	1.94714	1.54823	1.51823	-3.68182	-2.48088	-1.80876	1.19975	TKL_IRAK_CR4L.6 - The CR4L subfamily has homology with Crinkly4, expressed	1.11664e-07	0.0185573	0.454526	0.407055	5.40044e-10	0.0954163	1.06815e-05
Os.19187.1.S1_at	Os02g10470	2.88514	1.33384	1.16606	-1.15013	-4.42444	-2.04548	-1.26218	1.2801	EF hand family protein, putative, expressed	0.000231032	0.00199208	0.496205	0.132013	9.6288e-08	0.0644943	0.0284078
Os.55307.1.S1_at	Os01g34590	2.88439	1.42088	1.85934	1.01368	13.1489	26.6923	33.0047	-3.5972	expressed protein	1.27302e-12	0.0161737	0.91403	0.109187	0.0597728	0.352484	0.00624743
Os.11682.1.S1_at	Os01g58640	2.88154	1.70895	8.62289	2.56098	-1.54498	1.09137	-3.25658	8.2253	nucleotide pyrophosphatase/phosphodiesterase, putative, expressed	0.0458693	0.305453	0.487948	0.0805397	9.94603e-09	0.153096	2.50322e-05
Os.15874.1.A1_at	Os03g60570	2.88083	2.23508	1.11037	4.20735	-271.016	-210.266	-55.3966	8.20206	ZOS3-22 - C2H2 zinc finger protein, expressed	3.39479e-10	0.284672	0.395377	0.543941	0.0415516	0.872964	0.040042
OsAffx.26554.1.S1_at	Os04g50680	2.8798	1.74723	1.4861	1.52937	-2.44331	-1.48241	-1.08679	-1.39063	MYB family transcription factor, putative, expressed	0.0230516	0.106584	0.536791	0.551403	1.99759e-11	0.356038	0.0021566
Os.52843.1.S1_at	Os07g04210	2.87803	2.31197	2.34893	2.2746	1.38099	1.71912	-1.22553	1.50439	Ser/Thr protein phosphatase family protein, putative, expressed	0.0948542	0.00114433	0.652464	0.504246	0.000299591	0.572304	2.38564e-08
Os.10473.1.S1_at	Os12g25690	2.87399	1.88541	1.83913	1.0816	-1.33372	1.14292	-1.91719	-1.18145	UDP-glucose 6-dehydrogenase, putative, expressed	0.000688122	0.0220456	0.740299	0.00323885	1.583e-12	0.00241006	1.23341e-07
Os.6270.1.S1_at	Os06g35160	2.87182	1.34095	1.68562	-1.00924	-22.9043	-10.6948	-1.74211	1.08204	CAMK_KIN1/SNF1/Nim1_like.26 - CAMK includes calcium/calmodulin depedent protein kinases, expressed	2.68436e-09	2.10561e-07	0.749084	0.051825	5.77992e-07	0.244342	0.00290723
Os.36346.2.S1_at	Os01g67030	2.86776	1.62137	1.18112	2.41548	-3.23301	-1.82788	-2.1233	-4.61746	auxin-responsive protein, putative, expressed	1.72204e-06	0.452478	0.134215	0.842278	6.46896e-16	0.50343	0.000489695
Os.49763.2.S1_at	Os03g17220	2.86556	2.86	1.27638	1.10156	-1.16785	-1.16558	-2.35544	-1.64703	dirigent, putative, expressed	0.00328079	0.0477878	0.8638	0.838298	1.18409e-09	0.0223347	0.000823859
Os.11107.1.S1_at	Os11g38650	2.86146	2.19149	1.38224	1.36827	1.36631	1.78401	1.28678	1.178	UDP-glucoronosyl/UDP-glucosyl transferase, putative, expressed	3.91667e-05	0.170311	0.45877	0.418499	0.0639282	0.00157861	3.20558e-07
Os.54449.1.S1_at	Os02g42880	2.86144	2.35876	1.33591	1.29304	8.85895	10.7469	-3.99852	3.93114	remorin C-terminal domain containing protein, putative, expressed	0.0299998	6.40447e-07	0.89732	0.83193	2.74706e-05	0.24622	0.0129294
Os.47410.1.S1_at	Os07g39280	2.86037	1.86953	1.43263	1.546	-2.92734	-1.9133	-2.23609	1.3772	transporter-related, putative, expressed	3.53439e-09	0.90833	0.192017	0.367902	6.83298e-05	0.0247635	9.15906e-07
Os.18307.1.S1_at	Os07g38950	2.8572	1.18971	1.7796	-1.00756	0.997848	2.39642	-1.17143	1.06087	expressed protein	0.0011211	0.0662987	0.463009	0.000972919	0.797504	0.117573	4.12807e-05
Os.12978.1.S1_at	Os06g11210	2.84451	1.57341	-1.05847	1.43325	-9.69389	-5.36208	1.30655	-1.31471	12-oxophytodienoate reductase, putative, expressed	1.50495e-06	3.33675e-06	0.171645	0.797105	2.15627e-11	0.106716	0.00568916
Os.21424.1.S1_at	Os07g13600	2.84275	1.50318	1.3017	1.28259	-1.74156	1.08589	1.25555	1.00934	expressed protein	0.994948	0.0307399	0.21147	0.20962	0.0309162	0.0705196	0.000158099
Os.50356.1.A1_at	Os04g38910	2.84233	1.31745	1.68665	1.35918	-2.16438	0.996798	-2.04351	1.29521	atypical receptor-like kinase MARK, putative, expressed	8.07705e-07	0.116894	0.152435	0.00629454	0.0150445	0.187746	1.54965e-06
Os.32644.1.S1_at	Os03g03570	2.84215	1.62598	1.42364	-1.0586	-1.08437	1.61195	-1.79989	1.07241	leucine-rich repeat transmembrane protein kinase, putative, expressed	0.513785	0.0690357	0.865719	0.229395	0.0540923	0.130996	0.00963714
Os.9605.1.S1_at	Os03g64230	2.84209	-1.08615	1.71342	1.33626	-3.29797	-1.06836	-7.31509	1.30516	expressed protein	4.60972e-10	9.54623e-06	0.113037	0.00539912	1.44361e-07	0.786057	0.000228071
Os.4698.1.S1_at	Os01g70770	2.84176	1.33529	-1.14434	1.53681	1.02216	2.17535	1.15282	2.05481	glutathione S-transferase, putative, expressed	0.23475	0.0373722	0.0621502	0.739492	4.44482e-10	0.098028	0.00366518
Os.5185.1.S1_at	Os07g48390	2.84124	2.06993	1.0158	1.40368	1.79755	2.46736	-1.6569	-1.15406	proline-rich protein, putative, expressed	0.862313	0.00929108	0.606592	0.995405	3.00463e-06	0.273577	0.0432653
Os.12077.1.S1_at	Os08g44270	2.84009	1.85008	1.10791	-1.01259	-3.8092	-2.48137	1.07588	1.02227	vignain precursor, putative, expressed	1.76488e-06	5.69562e-07	0.392672	0.151433	1.59775e-09	0.000285781	2.61055e-05
Os.7393.1.S1_at	Os07g02200	2.83507	1.43408	3.61533	1.5688	1.29371	2.55758	-3.00008	1.39735	plastocyanin-like domain containing protein, putative, expressed	0.756502	0.000382248	0.849721	0.0355117	0.00241031	0.642149	5.85178e-05
Os.26941.1.A1_at	Os05g07420	2.83442	3.41856	-1.06275	3.09952	8.98974	7.45363	-1.09304	2.4494	S-domain receptor-like protein kinase, putative, expressed	0.0100579	9.76209e-05	0.45792	0.324848	0.0351518	0.37955	0.00708951
OsAffx.31381.1.S1_at	Os11g39200	2.83425	1.06819	2.16611	1.03532	1.28233	3.40243	1.15933	-1.03659	hAT dimerisation domain containing protein, expressed	1.71241e-07	0.15222	0.546351	0.000208903	0.198278	0.429985	1.53574e-05
Os.27412.1.S1_at	Os02g42370	2.83388	1.02013	1.7708	1.13819	-6.10212	-2.19661	-1.00614	1.39229	receptor-like protein kinase 2 precursor, putative, expressed	0.000505671	5.42044e-05	0.396302	0.0341196	7.8985e-09	0.595679	0.00564913
Os.32105.1.S1_at	Os01g74320	2.83285	1.17405	1.92502	1.41082	-1.4303	1.68698	-2.27961	3.16093	ubiquitin ligase, putative, expressed	0.00144863	0.000370563	0.184881	0.00638125	4.89925e-11	0.628053	9.38674e-06
Os.18290.1.S1_at	Os12g05830	2.83063	-1.05813	1.47345	-1.00534	-2.6636	1.12449	-1.30561	-1.01717	transporter-related, putative, expressed	0.000645521	0.0139053	0.0686641	0.000179119	0.015667	0.0779219	9.07077e-05
OsAffx.26295.1.S1_at	Os04g32820	2.83025	2.46595	2.68803	1.91321	1.6734	1.92061	-2.11516	1.51136	expressed protein	0.98974	0.00697993	0.849162	0.591312	0.0316374	0.753427	0.000222662
Os.17509.1.S1_at	Os02g50490	2.82845	1.55636	1.44275	1.39207	-6.57974	-3.6205	-2.4976	1.06266	endoglucanase, putative, expressed	3.43069e-10	0.00167548	0.219313	0.183049	4.29749e-10	0.104563	2.5671e-05
Os.4621.1.S1_at	Os04g59520	2.82368	1.77191	1.17639	-1.24514	1.11319	1.77395	-1.44416	1.25517	anthranilate phosphoribosyltransferase, putative, expressed	0.431763	0.0365213	0.897364	0.146595	1.30821e-06	0.00565601	0.00363113
Os.15126.1.S1_at	Os03g11530	2.82133	2.8045	1.25397	1.1409	1.57268	1.58212	1.07882	-1.16661	nucleotide pyrophosphatase/phosphodiesterase, putative, expressed	0.00144467	0.0562989	0.849832	0.802845	1.65976e-09	0.000378042	2.93223e-06
Os.3697.1.S1_at	Os06g02210	2.81601	3.22445	-1.54004	1.01655	3.14796	2.74921	3.7372	-3.2723	bark storage protein A precursor, putative, expressed	1.15281e-06	0.964407	0.708156	0.444562	9.66281e-10	0.00206745	0.011827
Os.55247.1.S1_at	Os05g50100	2.8113	5.40542	-1.162	-1.01207	-4.32488	-8.31564	1.00811	-1.0609	expressed protein	0.00154591	0.00501233	0.720292	0.532099	0.0137306	0.0371783	0.0320995
Os.56279.1.S1_at	Os08g02540	2.81039	1.29378	1.55398	-1.12388	-1.43757	1.51104	-1.3197	-1.04929	adenylate kinase, putative, expressed	0.846667	0.878345	0.556435	0.000976393	0.227895	0.0104891	4.73826e-05
Os.55786.1.S1_at	Os06g09270	2.80808	2.33297	1.04648	1.01032	6.17837	7.43661	0.996624	-3.50345	hypro1, putative, expressed	1.41986e-06	6.91206e-06	0.849975	0.744604	4.55435e-15	0.01288	0.00342838
Os.11029.1.S1_at	Os03g16860	2.8047	1.7807	1.26241	1.96152	-1.37696	1.14387	-1.4935	1.32472	DnaK family protein, putative, expressed	0.0532398	0.174493	0.355437	0.989271	0.00123591	0.466742	0.00552607
Os.55458.1.S1_at	Os03g20760	2.79602	2.31438	1.35477	1.02355	1.26706	1.53074	-1.8618	2.92776	LTPL66 - Protease inhibitor/seed storage/LTP family protein precursor, expressed	0.27118	6.16114e-05	0.827638	0.230213	2.0612e-14	0.00038379	2.88177e-06
Os.10155.1.S1_at	Os05g02060	2.79391	1.64534	4.16323	1.62596	-3.54435	-2.08728	-2.11235	1.07358	mitochondrial import inner membrane translocase subunit Tim17, putative, expressed	1.41469e-08	4.02369e-05	0.199934	0.000162607	0.00114973	0.26194	3.33532e-09
Os.46624.1.S1_at	Os10g40820	2.79382	3.19603	-1.0856	1.07809	-1.5349	-1.75587	1.10157	-1.20696	expressed protein	0.0191081	0.0244981	0.97067	0.551284	4.12207e-10	0.000288422	8.29428e-05
Os.22831.1.S1_at	Os03g50210	2.79302	1.80397	1.71888	1.6883	-19.3183	-12.4774	-4.93207	2.9187	DUF292 domain containing protein, expressed	1.01784e-10	0.00105041	0.57654	0.511321	0.000885504	0.443854	0.000295446
Os.30593.1.S1_at	Os01g71070	2.78782	5.6103	1.02571	1.16006	1.67176	-1.20378	1.00566	-2.65965	xylanase inhibitor, putative, expressed	0.802023	0.640183	0.633672	0.462774	3.78144e-11	0.0311168	0.00623172
Os.8314.1.S1_at	Os04g59330	2.78614	2.04458	1.66802	1.2661	-1.49689	-1.09848	-2.39196	1.29985	expressed protein	2.16002e-06	0.00470476	0.93777	0.122592	0.000118046	0.0106662	7.00499e-07
OsAffx.5101.1.S1_at	Os06g44310	2.78459	1.40722	1.30046	1.11502	1.05641	2.09041	1.01291	1.08446	tetraspanin family protein, putative, expressed	0.00246002	0.0518942	0.173804	0.0257474	0.000139005	0.0105245	3.01163e-05
Os.49215.1.S2_at	Os03g20450	2.78221	1.87329	1.46385	1.00427	-4.31851	-2.9077	-1.20767	1.6577	expressed protein	0.000530985	0.00116703	0.984123	0.353593	1.98487e-09	0.140252	0.0063567
Os.7441.1.S1_at	Os03g51580	2.78187	1.76876	2.13387	1.22128	-2.03359	-1.29299	-1.25353	-2.34241	helix-loop-helix DNA-binding domain containing protein, expressed	0.0923405	0.0616838	0.894113	0.151957	2.60446e-11	0.366804	0.000275297
Os.51778.1.S1_at	Os02g15930	2.78011	3.41727	1.69557	1.55481	-2.59089	-3.18469	-10.1655	1.57843	expressed protein	2.67062e-06	0.029901	0.839441	0.927484	9.10235e-05	0.339343	0.00658163
OsAffx.31975.1.S1_at	Os12g32260	2.7777	-1.49	1.30796	1.18047	-1.37866	3.00202	1.02919	1.26617	expressed protein	0.0157643	0.116551	0.022253	0.00334022	1.261e-08	0.702986	0.0168541
Os.48101.1.S1_at	Os04g54810	2.77751	1.2903	1.0954	-1.13518	-1.2546	1.71578	-1.62233	1.32269	beta-D-xylosidase, putative, expressed	0.0876714	0.00128909	0.152363	0.00594734	1.12352e-07	0.000743979	0.000352054
Os.10384.1.S1_at	Os03g10950	2.77697	2.1811	1.03498	1.62112	-7.08812	-5.56717	-1.67569	1.70479	protein phosphatase 2C, putative, expressed	3.30619e-07	0.00443803	0.406057	0.797602	0.204927	0.147996	0.00313095
Os.4160.1.S1_at	Os05g41610	2.77562	1.23879	1.2361	1.30893	-6.63737	-2.96233	-1.13068	1.22538	glycosyl hydrolases family 17, putative, expressed	8.55143e-08	4.37647e-06	0.119522	0.120707	0.0036404	0.133955	0.000347204
Os.52892.1.S1_at	Os05g41150	2.7749	1.70313	1.31838	-1.04861	-3.73016	-2.28943	-6.42133	-1.12701	expressed protein	1.08299e-06	0.116997	0.884449	0.411167	1.38444e-07	0.215897	0.0410907
Os.16446.1.S1_at	Os06g22030	2.76936	1.67708	1.64178	1.4567	-1.29733	1.27285	2.54215	-1.10804	AT hook motif domain containing protein, expressed	1.69458e-07	7.02658e-07	0.204781	0.03962	3.72954e-06	0.0327436	9.33201e-08
Os.14630.1.S1_at	Os01g67560	2.76702	1.68029	3.73315	2.99524	-1.04062	1.58247	-1.22434	1.01498	Divergent PAP2 family domain containing protein, expressed	0.381915	0.0524031	0.45083	0.0511954	1.39952e-10	0.0211394	3.45775e-09
Os.12700.1.S1_at	Os10g37230	2.75695	1.62647	1.43207	-1.04549	-2.09432	-1.23555	-1.84858	1.1249	expressed protein	0.00020269	0.767715	0.828735	0.0700373	0.351086	0.0249302	0.000412753
Os.56042.1.S1_at	Os06g10020	2.75339	4.09725	1.46248	2.0709	-4.02027	-5.98248	-2.41816	1.56317	expressed protein	6.98211e-07	0.143693	0.963259	0.41191	1.81929e-07	0.178585	0.000183175
Os.52712.1.S1_at	Os09g26840	2.75022	4.41565	3.73454	29.1484	-17.5096	-28.1128	-1.18504	11.6264	expressed protein	2.28327e-05	0.0299948	0.430786	0.227083	0.898378	0.306087	0.000372849
Os.7252.1.S1_at	Os03g18190	2.74827	1.11618	1.35611	-1.07773	1.14674	2.82354	2.948	-1.47047	importin subunit beta, putative, expressed	6.62747e-08	0.00487128	0.313599	0.0165846	0.550781	0.107945	0.00560194
Os.33787.1.S1_at	Os01g57840	2.74809	1.72389	1.24292	-1.05649	-1.48043	1.0768	-1.64293	-1.01085	expressed protein	0.00213642	0.194901	0.635115	0.0596068	3.5893e-05	0.00131023	5.48997e-05
Os.57119.1.S1_at	Os05g39980	2.74797	1.06256	1.13975	1.06426	-1.01247	2.55431	1.01995	-1.09944	expressed protein	8.03683e-05	0.00160142	0.00639669	0.000852426	2.21897e-08	0.00274259	3.07545e-05
Os.38580.1.S1_at	Os07g07230	2.74748	1.57433	1.08995	1.04446	-1.17157	1.48961	1.0424	1.53563	protein kinase, putative, expressed	0.363522	0.8046	0.346281	0.299283	3.99186e-09	0.0196286	0.00234302
Os.57316.1.S1_at	Os05g38940	2.7449	5.83662	1.99366	1.06121	-1.03274	-2.19596	2.57263	-1.23312	expressed protein	0.0428552	0.00154527	0.209092	0.912093	0.00270698	0.079007	0.00103293
Os.50014.1.S1_at	Os03g38050	2.74415	1.05649	1.68695	1.17585	-1.16933	2.22128	-1.16343	-1.08572	galactosyltransferase, putative, expressed	0.0110712	0.0445348	0.130681	0.000644192	4.26685e-06	0.297283	1.08203e-05
Os.51183.1.S1_at	Os09g13410	2.74341	-1.13914	1.20339	1.08176	1.11289	3.47794	1.59754	-1.14086	plant protein of unknown function domain containing protein, expressed	5.69281e-05	0.525976	0.139578	0.0413613	0.262463	0.334689	0.0349569
Os.11222.1.S1_at	Os01g40630	2.74186	3.43587	1.26176	1.10836	-3.57596	-4.4811	-1.28967	1.4789	uncharacterized protein PA4923, putative, expressed	3.97459e-05	0.00128986	0.663431	0.903026	3.395e-08	0.0174563	0.00071967
Os.23252.1.S1_at	Os10g40620	2.74177	1.03085	1.15508	1.05767	1.1889	3.16213	1.29298	-1.13464	expressed protein	0.000160967	0.100792	0.146386	0.0497134	0.1494	0.145757	0.0121059
Os.8517.1.S1_at	Os03g62010	2.74149	1.91079	1.64958	2.90666	-1.12175	1.27902	-1.17562	1.47273	harpin-induced protein 1 domain containing protein, expressed	0.0970473	0.0507295	0.161757	0.727118	3.11984e-05	0.894189	9.47742e-06
Os.27696.1.S1_at	Os11g25260	2.73846	1.57585	1.04462	2.08063	1.75122	3.04321	3.94274	7.23127	nucleoside-triphosphatase, putative, expressed	8.1575e-06	0.549694	0.155636	0.86232	3.56428e-15	0.390147	0.00277311
Os.11549.1.S1_at	Os12g02080	2.73755	3.16161	1.54858	1.35274	1.91231	1.65582	5.99642	-10.7977	peroxidase precursor, putative, expressed	4.36265e-06	0.00459228	0.797326	0.993007	1.71937e-10	0.176708	0.00192
Os.9875.1.S1_at	Os03g11210	2.73259	1.51509	1.48144	1.03609	-1.21036	1.49012	-2.5025	1.43663	DUF538 domain containing protein, putative, expressed	0.00370881	0.000788568	0.668444	0.0663533	0.419195	0.0633047	0.000361568
Os.5521.1.A1_at	Os11g01600	2.73225	1.90525	2.77193	1.61834	-1.79928	-1.25467	-1.84503	1.49099	macrophage migration inhibitory factor, putative, expressed	5.46661e-06	0.610099	0.575495	0.00530115	0.00141627	0.62749	6.41668e-09
Os.27524.2.S1_at	Os09g16920	2.73215	1.71113	1.62783	-1.11694	-1.19391	1.33736	1.04386	-1.18571	desaturase/cytochrome b5 protein, putative, expressed	0.0389578	0.157965	0.818194	0.0358742	0.551517	0.0257507	0.000222767
Os.6418.1.S1_at	Os01g07530	2.73164	1.74884	1.14879	1.35033	-1.44879	1.07812	-2.17018	2.10169	uncharacterized glycosyltransferase, putative, expressed	9.8283e-07	0.000139213	0.137467	0.420197	9.57474e-05	0.00325271	4.38914e-06
Os.9195.1.S1_at	Os01g43370	2.73128	1.89118	1.86007	1.27465	-2.53998	-1.75872	-2.10743	1.29554	CPuORF17 - conserved peptide uORF-containing transcript, expressed	5.77821e-11	0.0355577	0.966812	0.00129459	0.414707	0.000961172	1.00405e-09
Os.23672.1.S1_at	Os05g35570	2.73112	1.46943	1.67988	-1.06339	1.26751	2.35584	-1.25921	1.15299	DUF803 domain containing, putative, expressed	0.00581919	0.0330572	0.948466	0.0234179	1.87251e-08	0.0896061	0.000443004
Os.27955.1.S2_at	Os03g63270	2.72977	2.39777	1.44095	1.23968	-2.9404	-2.58278	-2.18567	1.02376	regulatory protein, putative, expressed	4.79885e-08	0.109373	0.970877	0.532909	1.82133e-09	0.00896242	1.04831e-05
OsAffx.5946.1.S1_at	Os08g27020	2.72374	3.01968	1.02968	1.04541	8.31046	7.49602	1.03643	-1.23481	expressed protein	5.82966e-06	2.70041e-05	0.930695	0.891917	1.02255e-10	0.0229892	0.00631286
Os.51088.1.S1_at	Os04g05050	2.72159	-1.1196	1.41591	-1.02843	-2.84565	1.07079	0.996015	1.46591	pectate lyase precursor, putative, expressed	0.222483	0.0255481	0.272009	0.0302867	3.52222e-09	0.405512	0.0441151
Os.27550.1.S1_at	Os07g06680	2.72102	2.25017	1.1605	-1.08402	-1.28836	-1.06542	-1.62679	-1.01241	fasciclin domain containing protein, expressed	0.000894811	0.137973	0.924842	0.265166	4.37768e-07	8.36587e-05	9.4187e-06
Os.34481.1.A1_at	Os02g32504	2.72011	-1.1659	2.03588	1.37459	-2.81396	1.12702	-1.17202	1.46958	heparan-alpha-glucosaminide N-acetyltransferase, putative, expressed	0.00813999	0.00509614	0.0926522	0.000484326	1.25786e-06	0.634186	1.89027e-05
Os.55139.1.S1_at	Os11g04380	2.71409	-1.0269	1.12386	1.00848	1.26022	3.51236	1.40367	-1.62805	domain of unknown function, DUF250 domain containing protein, expressed	2.30637e-05	0.103318	0.134845	0.0335113	3.30901e-07	0.132075	0.0218283
Os.45878.1.S1_at	Os01g21310	2.71091	1.58821	1.17845	1.23104	-1.67123	1.02134	-1.09864	1.94682	expressed protein	0.0066077	0.302699	0.121206	0.131916	3.17296e-13	0.00186707	3.64255e-06
Os.9684.1.S1_at	Os06g38960	2.7102	1.57944	2.28297	1.29089	0.995018	1.70737	-1.63897	1.10009	expressed protein	0.798241	0.0548865	0.965058	0.0592225	0.0521147	0.516351	6.48371e-05
Os.31089.1.S1_at	Os03g02400	2.70616	2.54822	1.3742	1.6203	-1.42004	-1.33716	-2.69263	-1.00786	plastocyanin-like domain containing protein, putative, expressed	0.000127696	0.025745	0.791151	0.892239	9.98175e-09	0.167746	0.000394655
Os.7830.1.S1_at	Os04g16970	2.70601	1.3712	1.67219	-1.03462	4.54202	8.96349	1.33965	-1.12362	zinc finger, C3HC4 type domain containing protein, expressed	5.21088e-08	0.000199938	0.862901	0.0688789	0.000172468	0.253197	0.00425561
Os.8509.1.S1_at	Os05g50260	2.70581	2.16035	1.39651	1.06975	2.43442	3.04908	-1.63872	1.3384	polygalacturonase, putative, expressed	0.0685797	0.00215161	0.97067	0.579416	0.494826	0.175681	0.0115103
Os.10122.1.S1_at	Os01g32330	2.70524	1.35642	1.74822	1.01042	-1.78356	1.11822	-1.73451	1.96516	heavy metal-associated domain containing protein, expressed	0.0029648	0.796282	0.743298	0.00352957	2.64726e-10	0.0803556	3.01163e-05
Os.51540.1.S1_at	Os12g07640	2.70293	1.35806	1.17582	1.40667	6.76345	13.4612	1.28836	-1.47529	MYB family transcription factor, putative, expressed	4.99663e-07	1.0775e-05	0.275903	0.508942	1.51855e-10	0.344279	0.0142528
Os.50268.1.S1_at	Os05g45440	2.69888	2.79684	2.06012	1.9328	-50.0555	-51.8722	-1.64023	2.00749	expressed protein	5.86527e-09	5.58742e-07	0.933417	0.978991	4.69123e-07	0.5228	0.000709934
OsAffx.30127.1.S1_at	Os09g33650	2.69844	3.805	-1.11392	1.82108	-3.10808	-4.38262	1.65364	-2.05714	expressed protein	0.000589158	0.000171609	0.642826	0.172678	1.80719e-13	0.0176421	0.000233668
Os.35398.1.S1_at	Os01g52560	2.6969	8.29434	1.3903	1.198	1.08919	-2.82366	1.35293	-1.52652	Plant PDR ABC transporter associated domain containing protein, expressed	0.569562	0.000366682	0.0238484	0.0414331	1.57937e-09	2.70717e-05	1.7143e-07
OsAffx.26361.1.S1_at	Os04g37430	2.69548	5.68229	-1.02384	2.04654	-19.1528	-40.3756	-5.40602	2.87417	lipoxygenase protein, putative, expressed	2.01589e-07	0.0673973	0.997686	0.381189	0.147092	0.259918	0.0230013
Os.56215.1.S1_at	Os09g28460	2.69393	1.66748	1.00819	1.1312	-1.63711	-1.01333	1.01232	-1.52585	xyloglucan fucosyltransferase, putative, expressed	0.354667	0.559937	0.507996	0.664079	1.27602e-09	0.145304	0.0373606
Os.34126.1.S1_at	Os01g70180	2.69127	1.44148	1.41478	1.12381	1.37952	2.57559	-1.40577	-1.06255	exostosin family domain containing protein, expressed	0.00893963	4.08195e-05	0.290808	0.0254591	1.45058e-08	0.0231594	2.30921e-05
Os.46540.1.S1_at	Os10g41060	2.69115	-1.19829	2.61479	1.18336	-1.2186	2.6463	-1.30319	1.26112	expressed protein	0.0215953	0.262584	0.520902	0.00178269	0.0212134	0.572947	0.000672239
Os.47933.1.S1_at	Os09g34110	2.68575	2.03009	1.38833	1.57831	-1.61232	-1.21871	-2.06104	2.47723	expressed protein	4.13669e-08	0.00196279	0.189649	0.600482	3.87323e-08	0.00505787	8.27846e-08
Os.54965.1.S1_at	Os02g53810	2.68535	4.92514	1.55119	1.44782	-1.35063	-2.47717	-1.03025	1.10598	expressed protein	0.000345417	0.0006871	0.114323	0.151091	1.11878e-07	8.36587e-05	1.75656e-08
Os.10728.1.S1_at	Os02g46260	2.68216	1.63971	-1.14908	-1.10008	-1.64242	0.995942	-2.44736	1.93267	OsSCP9 - Putative Serine Carboxypeptidase homologue, expressed	3.98737e-05	0.0101094	0.34397	0.428352	8.97797e-05	0.00486381	0.0164093
Os.17793.1.S1_at	Os05g26840	2.6816	2.39335	1.92612	1.34628	-1.0384	1.07901	-2.26067	1.92608	permease domain containing protein, putative, expressed	0.025434	0.0341464	0.752037	0.48869	0.000264767	0.239452	0.000152799
OsAffx.24284.3.S1_at	Os02g16800	2.67561	1.57719	1.01414	1.13588	1.54459	2.62031	1.13966	-1.10593	expansin precursor, putative, expressed	0.0236373	0.0821989	0.466515	0.61637	0.000104093	0.165977	0.0408268
OsAffx.20285.2.S1_at	Os05g43530	2.67052	3.15373	1.38051	1.72687	-2.08392	-2.46099	-2.11198	1.03264	CSLC7 - cellulose synthase-like family C, expressed	2.28231e-07	0.849371	0.925187	0.447454	2.92187e-11	0.0203698	3.83878e-06
Os.11323.1.S1_at	Os03g20120	2.6704	2.0421	1.22016	1.86002	1.20659	1.57782	1.19571	1.6119	glycosyl transferase 8 domain containing protein, putative, expressed	0.199158	0.151216	0.256263	0.797546	0.00247579	0.185993	0.000113517
Os.28617.1.S1_at	Os02g57840	2.67036	1.74221	1.24422	1.00014	-1.04313	1.46937	-1.00521	-2.07494	remorin C-terminal domain containing protein, putative, expressed	0.132979	0.7435	0.692981	0.212847	4.68043e-12	0.0110319	0.000429842
Os.48839.1.S1_at	Os08g13350	2.67033	1.15313	1.54019	1.0539	-1.40032	1.65372	-1.2817	1.02988	expressed protein	0.845347	0.286829	0.182497	0.00110278	0.348834	0.0671986	2.34253e-05
Os.50764.1.S1_at	Os06g11310	2.66395	1.63249	1.7635	1.0562	-3.80974	-2.33464	-2.41221	1.03221	plastocyanin-like domain containing protein, putative, expressed	2.27338e-10	0.00145672	0.949244	0.0024414	2.7824e-10	0.00854367	5.81106e-07
OsAffx.28216.1.S1_at	Os06g12560	2.6634	3.12719	1.16557	1.17218	-1.18201	-1.38784	-1.37442	1.22468	zinc finger, C3HC4 type, domain containing protein, expressed	0.0558388	0.82489	0.862567	0.829366	0.628762	0.0264806	0.00136532
Os.37338.1.S1_at	Os07g01530	2.66284	3.16194	-1.11992	1.18591	-1.49948	-1.78053	-1.0792	1.85558	expressed protein	0.0584774	0.493257	0.922999	0.628652	6.26705e-07	0.0442406	0.0154045
Os.8593.1.S1_at	Os04g53930	2.66275	2.45704	3.23015	1.57599	-1.15637	-1.06704	-1.23178	1.07986	organic cation transporter protein, putative, expressed	0.86294	0.355017	0.3555	0.274549	0.115089	0.723808	1.41367e-05
Os.50639.1.S1_at	Os02g43970	2.66246	1.36346	-1.45918	1.4418	-3.69697	-1.89324	-2.36911	2.0423	AP2 domain containing protein, expressed	4.80347e-08	0.277523	0.0495035	0.904444	0.121999	0.0387127	0.0201852
OsAffx.23877.2.S1_at	Os01g60800	2.66163	1.35941	1.35164	1.00192	1.34557	2.63452	-1.30427	-1.04795	expressed protein	0.00129017	0.000107002	0.299608	0.00972556	5.61474e-07	0.010029	6.09619e-05
Os.20548.1.S1_at	Os04g51680	2.6613	1.87731	-2.09357	1.67336	-13.0031	-9.17257	-5.04967	2.97618	expressed protein	2.62267e-11	0.612042	0.0536606	0.216713	0.262954	0.0122664	0.027879
Os.8947.1.S1_at	Os03g05910	2.65992	1.20618	1.15528	4.8791	-1.76711	1.24794	9.96497	-1.91749	expressed protein	0.000877583	0.000278579	0.0466277	0.477236	0.00135353	0.545211	0.00149697
OsAffx.7021.1.S1_at	Os11g06580	2.65965	1.31228	1.34707	2.47643	-1.05356	1.92371	2.61115	-1.09363	OsFBX397 - F-box domain containing protein, expressed	0.00513106	0.269948	0.14906	0.905991	0.0103358	0.960549	0.00160357
Os.48354.1.S1_at	Os02g52410	2.65837	1.14586	1.03475	1.28768	-2.16877	1.06972	-1.11792	1.28085	expressed protein	0.000133221	0.29057	0.00520875	0.0500336	0.223365	0.0122848	5.2283e-05
Os.27916.1.S1_at	Os06g10650	2.6547	1.07659	-1.00431	-1.06072	-1.81357	1.35966	-1.59223	1.6534	tyrosine phosphatase family protein, putative, expressed	0.000328974	0.0498592	0.041804	0.00849527	1.00925e-09	0.00329768	0.00298119
Os.53982.1.S1_at	Os05g41880	2.65362	1.07889	1.84282	-1.24418	-8.78768	-3.57283	-2.1019	-1.08748	mutS domain V family protein, expressed	1.65593e-06	0.000291043	0.936694	0.0239212	0.583763	0.389101	0.0329351
Os.4762.1.S1_at	Os10g38740	2.64781	2.05097	2.94401	1.06469	-3.62955	-2.81142	-1.27379	-1.21085	glutathione S-transferase, putative, expressed	0.00422276	0.000182253	0.293472	0.0871424	0.101439	0.450904	0.00019838
Os.32299.1.S1_at	Os03g16080	2.64749	3.26481	2.01238	1.7624	1.09889	-1.1222	1.30893	1.07045	mitochondrial carrier protein, putative, expressed	0.000504633	0.000652759	0.144601	0.695028	7.06324e-10	0.000247956	1.33724e-11
Os.5862.1.S1_at	Os01g50200	2.64677	1.57438	1.41658	1.42087	-1.57013	1.07071	-1.3712	1.28882	UDP-glucoronosyl and UDP-glucosyl transferase domain containing protein, expressed	0.037734	0.629131	0.413596	0.417554	0.612824	0.291363	0.000737733
Os.10531.1.S1_at	Os08g08360	2.64379	1.03582	1.98382	-1.33504	-11.8516	-4.64339	-10.7774	2.23373	expressed protein	1.37318e-13	0.475148	0.936395	0.000115081	0.665931	0.148572	0.000432419
Os.8475.2.S1_at	Os08g38170	2.64332	1.3417	1.23857	1.08269	-1.49362	1.31903	-2.05014	1.15475	methyladenine glycosylase, putative, expressed	0.000347747	0.00358868	0.210286	0.0626071	1.00892e-05	0.0303274	0.000372518
Os.23030.1.S1_at	Os09g33490	2.64012	1.20525	1.15354	1.12777	-4.54709	-2.07582	1.29461	-1.11691	no apical meristem protein, putative, expressed	4.75596e-06	8.36297e-08	0.0626942	0.0210946	0.0349508	0.0129551	0.000105994
Os.26360.1.S1_at	Os03g43684	2.63531	1.43759	1.15896	1.13192	-1.5784	1.16139	1.04204	-1.0469	KIP1, putative, expressed	0.304672	0.0648656	0.066762	0.0205548	1.15035e-07	0.000556616	2.36352e-06
Os.11471.1.S1_at	Os04g54610	2.63306	7.31339	-1.12279	1.32415	1.23496	-2.24908	-1.25265	1.02878	expressed protein	0.133829	0.822211	0.649308	0.30027	0.00252817	0.0391746	0.00922051
Os.14134.1.S1_at	Os03g08100	2.63176	1.08211	1.26194	1.07225	-2.0253	1.20083	-2.44705	1.7104	hydrolase, alpha/beta fold family protein, putative, expressed	1.20192e-06	0.00244702	0.110075	0.00848485	4.69166e-05	0.0647639	0.000487548
Os.53299.1.S1_at	Os09g35760	2.63162	2.14057	1.1666	1.13255	-9.2401	-7.51592	-1.56946	1.83184	homeobox and START domains containing protein, putative, expressed	1.38542e-07	5.67115e-05	0.837947	0.749409	1.18644e-10	0.0703963	0.00497592
Os.55108.1.S1_at	Os04g58080	2.63146	1.81293	1.18421	1.14656	2.32215	3.37059	1.89262	1.98953	polygalacturonase inhibitor 3 precursor, putative, expressed	0.000286511	0.346875	0.755583	0.67153	6.80064e-09	0.248128	0.0363779
Os.33904.1.S1_at	Os01g14540	2.63096	1.79719	-1.22181	1.173	1.40421	2.05566	1.24679	-6.03864	STIGL1 - Stigma-specific Stig1 family protein precursor, expressed	0.0329361	0.0859639	0.279086	0.977	3.91792e-15	0.026815	0.0165554
Os.20885.1.S1_at	Os03g08170	2.63086	-1.37186	-1.09151	1.47722	1.78962	6.45902	1.2177	-1.34274	protein kinase APK1B, chloroplast precursor, putative, expressed	6.83167e-06	1.17883e-05	0.00316687	0.108261	4.11411e-11	0.474269	0.0308406
Os.23606.1.S1_at	Os01g29330	2.62634	2.78418	-1.02135	2.92553	-46.8354	-49.6501	-4.22726	7.68012	expressed protein	1.31168e-07	0.0162449	0.565661	0.492507	0.00224739	0.589208	0.0473461
OsAffx.18005.1.S1_at	Os09g36070	2.62294	1.02801	1.20472	1.01632	13.4454	34.3056	0.998359	0.998755	cytochrome P450, putative, expressed	8.14554e-18	1.88215e-16	0.000263098	4.84395e-06	1.35908e-17	8.26273e-05	2.44094e-07
Os.14539.1.S1_at	Os07g01600	2.62027	2.53346	2.05888	1.11221	-36.4952	-35.2861	1.23998	1.84813	dirigent, putative, expressed	3.49215e-05	5.304e-06	0.714564	0.643788	1.89229e-10	0.466418	0.0382491
Os.53361.1.S1_at	Os05g49630	2.61928	-1.0022	-1.07336	-1.00212	1.20226	3.15598	1.42294	-1.01737	expressed protein	8.8942e-06	0.0514647	0.0379907	0.0344619	0.692908	0.0181361	0.0199097
Os.49675.1.S1_at	Os05g26820	2.61733	1.55665	1.67262	1.04232	3.16112	5.31506	1.32622	-1.02782	CAMK_KIN1/SNF1/Nim1_like.20 - CAMK includes calcium/calmodulin depedent protein kinases, expressed	6.29015e-09	0.000147378	0.929349	0.0285918	3.36186e-10	0.070498	6.08671e-05
Os.9172.2.S1_at	Os02g02400	2.61357	1.63196	1.1913	-1.1329	3.13224	5.01624	4.18351	-1.05365	catalase isozyme A, putative, expressed	1.13621e-12	0.148366	0.644194	0.0297485	1.90927e-12	0.000531329	7.56223e-05
Os.24698.1.S1_at	Os11g37260	2.61348	1.35099	1.358	-1.07699	-29.3732	-15.1838	-2.19451	1.34676	SEY1, putative, expressed	3.01041e-11	3.09702e-08	0.632059	0.0638243	1.10278e-07	0.0773862	0.00418952
Os.6405.1.S2_at	Os09g21210	2.61197	1.57608	2.10602	3.38557	-4.34387	-2.62111	-3.94702	1.99835	beta-glucan-binding protein 4, putative, expressed	5.73602e-06	0.394267	0.397443	0.980053	1.58434e-06	0.636217	0.00224288
Os.8266.1.A1_at	Os03g55800	2.61028	3.7434	1.12239	2.31486	-6.29188	-9.02318	-2.80596	2.74958	cytochrome P450, putative, expressed	1.07292e-08	0.0695342	0.680282	0.211355	0.000231404	0.133417	0.000179944
Os.8919.1.S1_at	Os01g67190	2.60654	1.27614	1.2364	-1.21142	-1.33716	1.52751	1.07284	-1.12328	ribonuclease T2 family domain containing protein, expressed	0.0280706	0.194091	0.438268	0.00691	0.155641	0.00521389	0.00144474
Os.45923.1.S1_at	Os01g37590	2.6032	-1.18	3.3527	-1.08718	-3.09562	-1.00776	-2.20758	8.82133	peptide transporter PTR2, putative, expressed	0.0689082	0.306835	0.886449	0.0224687	5.47324e-13	0.756891	0.0386585
Os.37238.1.S1_at	Os08g09690	2.60308	1.94577	1.73429	2.15125	1.35816	1.81696	1.7937	1.01402	nuclear transcription factor Y subunit, putative, expressed	5.00105e-05	0.900286	0.268828	0.870862	0.000548706	0.504298	1.29005e-06
Os.15456.1.S1_at	Os06g36090	2.59771	1.75914	-1.12312	1.08487	1.12657	1.6636	-1.06707	1.27228	ABC-2 type transporter, putative, expressed	0.234693	0.00314846	0.139979	0.557241	9.5724e-06	0.00017696	7.10241e-05
Os.7609.1.S1_at	Os05g32110	2.5949	1.72647	1.38521	1.02419	1.02588	1.54191	-1.68039	1.06518	COBRA, putative, expressed	0.142716	3.15267e-05	0.700588	0.00767845	1.97419e-07	0.000181425	3.16107e-07
Os.46551.1.S1_at	Os10g17260	2.5903	1.41775	1.6656	1.06631	-2.17097	-1.18824	-3.10432	1.30408	cytochrome P450, putative, expressed	2.86719e-05	0.102971	0.832479	0.117683	0.480106	0.303284	0.00261589
Os.329.1.S1_at	Os04g55670	2.58949	1.83737	1.60708	1.31588	-1.58462	-1.12437	-1.4723	1.12822	glycosyltransferase family 43 protein, putative, expressed	4.80974e-06	0.984954	0.549949	0.0214884	1.89385e-09	0.00160198	9.25186e-09
Os.55682.1.S1_at	Os03g22820	2.58673	2.81396	-1.36595	1.46363	1.70358	1.56601	2.58126	-1.24357	expressed protein	0.00211586	0.743128	0.460676	0.357081	0.101264	0.0239552	0.00666958
Os.5910.1.S1_at	Os04g54360	2.5837	1.64295	1.10836	1.26426	-3.36828	-2.14186	-2.32748	1.22503	glycosyl transferase 8 domain containing protein, putative, expressed	1.33516e-10	0.555654	0.12462	0.341482	4.63956e-06	0.00190175	6.0958e-06
Os.5263.1.S1_at	Os11g04660	2.57873	1.35943	1.37603	1.33288	1.11636	2.11764	2.00337	2.07556	strictosidine synthase, putative, expressed	2.99937e-07	0.0653731	0.144373	0.0676332	8.76932e-15	0.0910343	1.26841e-05
Os.28213.1.S1_at	Os12g41600	2.56825	2.09834	1.08519	1.14039	1.546	1.89221	1.06397	1.43533	OsSAUR57 - Auxin-responsive SAUR gene family member, expressed	0.0374933	0.0899599	0.748011	0.829002	8.73497e-08	0.0491672	0.0047133
Os.27583.1.S1_at	Os11g01850	2.56724	-1.3079	1.61142	1.14651	3.84675	12.9162	1.14936	1.06286	SAG20, putative, expressed	3.26307e-08	6.33686e-06	0.170491	0.0120563	0.327452	0.927871	0.0184734
Os.6960.1.S1_at	Os06g39880	2.56521	3.20041	1.37647	2.60084	-1.57841	-1.96925	1.60525	-2.43671	cytochrome P450 72A1, putative, expressed	0.237695	0.0683764	0.681701	0.377698	6.04714e-10	0.388929	0.000423677
Os.55488.1.S1_at	Os08g28790	2.56149	2.11658	1.99378	1.88722	-2.31641	-1.91407	-5.76759	5.56702	dirigent, putative, expressed	2.86409e-06	0.0210509	0.901995	0.790836	0.000205232	0.706735	0.00116036
Os.27671.1.S1_at	Os03g17470	2.56004	1.33212	1.14691	1.26907	-3.15132	-1.6398	-1.36124	1.82005	IN2-1 protein, putative, expressed	1.00712e-06	0.0139313	0.122768	0.205628	1.07325e-10	0.0499622	0.000207738
Os.37969.1.S1_at	Os01g66860	2.55767	5.44054	2.72196	1.91281	-10.9001	-23.1862	-4.73882	2.47896	serine/threonine protein kinase, putative, expressed	9.06019e-10	0.000665898	0.188832	0.607666	0.985513	0.272855	1.07919e-05
Os.37699.2.S1_at	Os03g16334	2.55666	-1.08388	1.59041	1.0084	-9.78164	-3.52985	-4.54624	2.61625	fringe-related protein, putative, expressed	3.54328e-12	0.00742964	0.173828	0.000916673	1.15364e-10	0.348093	0.000677515
Os.23822.1.A1_at	Os03g27120	2.55637	1.06482	1.27485	1.05821	-2.78724	-1.16099	1.26832	1.18453	ICE-like protease p20 domain containing protein, putative, expressed	0.0511236	8.53579e-06	0.0925662	0.00385439	7.39408e-10	0.0513556	0.000252494
OsAffx.18596.1.S1_at	Os10g41130	2.55633	2.44857	1.02054	1.06315	1.05272	1.09905	1.01303	-1.02863	AP2 domain containing protein, expressed	0.471915	0.416413	0.756589	0.993146	2.26273e-09	1.87397e-06	1.46612e-07
OsAffx.25907.1.S1_at	Os04g07280	2.55628	2.28	-1.34492	1.72712	1.23408	1.38362	3.59771	-1.0554	AGAP002737-PA, putative, expressed	0.00395175	0.111426	0.289772	0.42394	0.727517	0.119813	0.0158309
Os.32813.1.A1_at	Os04g58180	2.55561	1.31655	2.01324	1.49554	-1.33418	1.45493	-1.10269	1.01445	WD-40 repeat family protein, putative, expressed	0.638857	0.974741	0.507235	0.0794633	0.0100763	0.847214	7.49871e-05
Os.11960.1.S1_at	Os07g48160	2.55513	1.70744	1.93314	1.63447	1.21568	1.81924	-1.28607	1.15751	alpha-galactosidase precursor, putative, expressed	0.023075	5.81577e-05	0.358086	0.02823	6.69844e-08	0.248899	6.96533e-09
Os.6035.1.S1_at	Os07g46350	2.55251	1.41918	-1.17189	1.06374	-1.62265	1.10842	1.69853	-1.22361	OsSCP40 - Putative Serine Carboxypeptidase homologue, expressed	0.151967	0.00275573	0.113118	0.401012	0.598384	0.00310013	0.00351127
Os.55804.1.S1_at	Os02g43550	2.5513	1.42217	1.42372	1.04405	-2.65026	-1.47733	-1.49882	1.06608	cyclin, putative, expressed	0.00173347	0.116068	0.707489	0.208331	0.759285	0.227505	0.00736138
Os.49496.1.S1_at	Os06g46500	2.55081	2.09932	1.82461	1.03109	-1.10411	1.1005	-2.49718	1.09029	monocopper oxidase, putative, expressed	0.0111666	0.020736	0.549319	0.231525	0.000293354	0.104378	0.000235383
Os.12462.1.S1_at	Os01g19870	2.55071	1.51971	1.62018	1.11231	-1.32687	1.26495	-1.87881	0.997844	hydrolase, acting on carbon-nitrogen, putative, expressed	0.00134366	0.00587966	0.686771	0.00883788	1.24351e-08	0.0253261	2.86042e-06
Os.46580.1.S1_at	Os10g19200	2.55019	1.12756	1.4122	-1.12317	-2.85247	-1.26122	-1.9761	-1.04226	vegetative cell wall protein gp1 precursor, putative, expressed	2.43552e-05	0.349556	0.493139	0.0142627	0.000100164	0.126606	0.00649275
Os.36122.2.S1_at	Os01g41650	2.55012	2.60444	1.20912	1.1909	-3.67036	-3.74854	-6.49676	1.94007	pentatricopeptide, putative, expressed	1.94301e-09	0.0526395	0.963686	0.993146	0.00387828	0.0283177	0.000689476
Os.18615.1.S1_at	Os03g41390	2.5425	2.43649	1.13212	1.42998	-6.80828	-6.52438	-10.1217	3.03327	ZOS3-15 - C2H2 zinc finger protein, expressed	3.09066e-12	0.028383	0.634981	0.719283	0.0244801	0.0197887	9.72154e-05
Os.4919.1.S1_at	Os01g63854	2.54084	1.32372	-1.48102	1.91117	2.65853	5.10298	-2.19746	2.19891	transmembrane amino acid transporter protein, putative, expressed	0.98684	2.41738e-08	0.0139158	0.487054	0.000169762	0.119841	0.00638098
Os.54410.1.S1_at	Os06g13720	2.54075	3.73363	1.16616	1.07515	-2.3133	-3.3994	-1.1094	-1.04971	dehydrogenase E1 component domain containing protein, expressed	0.00681817	0.0239317	0.647482	0.74478	3.78079e-05	0.0441273	0.00584842
Os.6162.1.S1_at	Os02g04650	2.53383	1.65878	-1.00048	1.54009	-1.97416	-1.29239	-1.4524	1.14792	activator of 90 kDa heat shock protein ATPase homolog, putative, expressed	0.00011996	0.6052	0.16441	0.988354	1.31442e-06	0.0976097	0.000931791
Os.35606.1.S1_at	Os01g01610	2.53242	1.2729	1.7787	-1.04539	-3.81825	-1.91921	-3.50872	2.02999	IscA-like iron-sulfur assembly protein, mitochondrial precursor, putative, expressed	1.05066e-07	0.832971	0.919009	0.0231857	8.25029e-06	0.297517	0.00180365
Os.50281.1.S1_at	Os07g39920	2.52799	1.39222	1.49544	1.49853	-3.64011	-2.00469	-1.6691	1.56451	formin, putative, expressed	3.9682e-09	0.0025601	0.128639	0.0818601	0.000385216	0.218505	1.8872e-06
Os.8669.1.S1_at	Os01g14020	2.52727	-1.17427	1.63985	1.05909	-1.22481	2.42299	-1.26322	1.00641	expressed protein	0.0114822	0.0127092	0.084013	0.000116671	0.0155712	0.492534	9.69163e-05
Os.12352.1.S1_at	Os04g50970	2.52401	1.83098	1.06243	1.33218	1.01333	1.39687	-1.06986	1.30133	seed specific protein Bn15D1B, putative, expressed	0.939241	0.00173362	0.0514536	0.675548	0.00172722	6.55994e-05	1.09088e-07
Os.54004.1.S1_at	Os12g22800	2.52349	-1.2023	-1.02677	-1.03074	-1.11011	2.73306	1.00241	-9.06755	expressed protein	1.03694e-05	4.17922e-05	5.18593e-05	3.01572e-05	2.41953e-22	0.0004546	0.000508618
Os.25227.2.S1_at	Os01g53450	2.52079	-1.24938	1.35287	1.38059	1.81905	5.72895	4.83826	-2.03903	aminotransferase, classes I and II, domain containing protein, expressed	6.01883e-08	0.19658	0.160514	0.153292	0.244928	0.927837	0.0479524
Os.4644.1.S1_at	Os01g60770	2.51755	-1.03924	2.08746	1.02836	-2.12584	1.23073	3.15473	-2.54674	expansin precursor, putative, expressed	0.000279098	2.0364e-05	0.749646	0.0237667	0.101383	0.877641	0.0133087
Os.21852.1.S1_at	Os02g39200	2.51718	1.39401	1.35443	1.12197	-2.11234	-1.16981	-1.44742	1.05631	nucleotide-sugar transporter family protein, putative, expressed	3.89656e-07	0.0730213	0.140904	0.00240664	2.13025e-09	0.00148115	4.15275e-07
Os.48846.1.S1_at	Os09g24840	2.51587	2.88583	1.42167	1.33995	1.15032	1.00285	-1.01287	1.23064	GASR10 - Gibberellin-regulated GASA/GAST/Snakin family protein precursor, expressed	0.799193	0.88992	0.851509	0.934475	0.77285	0.179819	0.00275471
Os.53036.1.S1_at	Os11g22404	2.51485	-1.05284	1.11788	-1.02328	-1.05955	2.49892	-1.05647	-1.05233	protein phosphatase 2C, putative, expressed	0.0176008	0.0399691	0.125459	0.0199034	0.00196718	0.114921	0.0234452
OsAffx.2486.1.S1_at	Os02g02370	2.51221	1.62084	1.0221	1.01333	10.3668	16.0679	0.995764	0.997278	myb-like DNA-binding domain containing protein, putative, expressed	4.50769e-09	3.02163e-08	0.462192	0.43413	6.79483e-11	0.0228374	0.00718679
Os.54551.1.S1_at	Os09g23084	2.51082	2.5439	1.8437	2.29003	1.06514	1.05129	1.31726	1.32808	endoglucanase, putative, expressed	0.317057	0.658799	0.76125	0.693637	0.00207193	0.49262	7.25859e-06
Os.55633.1.A1_at	Os08g14360	2.50967	1.94985	1.11635	1.07505	-1.03013	1.24946	-1.45369	3.11142	expressed protein	0.103957	0.01816	0.632398	0.481857	3.45391e-14	0.00252328	0.000102179
Os.5753.1.S1_at	Os04g56060	2.50911	-1.2189	1.30168	-1.02064	-1.15102	2.65707	-1.31739	1.2179	protein kinase domain containing protein, expressed	0.019198	0.000372443	0.0222188	0.000184336	3.3363e-10	0.14495	0.00122916
Os.49525.1.S1_at	Os04g54560	2.50865	4.09475	1.27908	1.2278	-3.42516	-5.59073	-2.27573	1.83352	transferase family protein, putative, expressed	2.13589e-06	0.0610354	0.548126	0.580632	0.584549	0.0349454	0.000939602
Os.16735.1.S1_at	Os02g51590	2.50769	1.13195	1.47523	-1.3031	-1.32639	1.67023	1.01087	-2.33291	phosphoglycerate mutase, putative, expressed	0.000343698	0.0553078	0.622115	5.23115e-05	3.15265e-13	0.00219697	7.94758e-05
Os.8681.1.S1_at	Os04g49670	2.50765	1.20928	1.00251	1.27999	1.03985	2.15629	1.50463	1.09768	DUF581 domain containing protein, expressed	0.0113797	0.668832	0.169206	0.456742	0.0932033	0.237261	0.024531
Os.13521.1.S1_at	Os03g21620	2.50734	1.42355	2.77094	1.12319	-1.20359	1.4634	-1.70126	1.07977	AGC_AGC_other_RS6K_like.1 - ACG kinases include homologs to PKA, PKG and PKC, expressed	0.875428	0.142393	0.257818	0.000104151	0.893062	0.650043	9.92212e-08
Os.8597.1.S1_at	Os03g02040	2.50688	1.28706	1.37956	-1.01888	1.51717	2.95509	-2.0555	1.52205	remorin, putative, expressed	0.296196	1.64996e-05	0.545256	0.0561816	0.00070133	0.117816	0.00291797
Os.51077.1.S1_at	Os02g06960	2.50611	1.30496	5.38174	1.16797	-1.65673	1.15918	-8.16224	-2.15215	expressed protein	0.00321386	0.0281849	0.469043	0.0711246	6.78742e-09	0.580851	0.00643237
Os.6350.1.S1_at	Os03g05110	2.50583	3.06325	2.27555	1.64239	-1.27271	-1.55582	-2.17298	-1.2346	xyloglucan galactosyltransferase KATAMARI1, putative, expressed	0.00187182	0.331869	0.457889	0.857726	3.94116e-09	0.331465	2.51022e-05
Os.33529.1.S1_at	Os01g62500	2.50554	1.41749	3.87912	-1.0565	-13.1957	-7.46537	-2.57962	-1.11572	OsFtsH3 FtsH protease, homologue of AtFtsH3/10, expressed	5.59225e-08	3.25006e-06	0.23106	0.0070185	0.57437	0.966868	0.000339903
Os.42475.1.S1_at	Os01g62380	2.50279	2.49223	1.20097	1.26868	-1.1078	-1.10313	1.51916	-1.16586	fasciclin-like arabinogalactan protein, putative, expressed	0.0867918	0.0159297	0.91158	0.912897	0.679908	0.00379723	1.6959e-05
Os.49694.1.S1_at	Os03g62370	2.50068	-1.11023	1.88118	1.05005	-2.21859	1.2514	1.21911	1.42124	WD40-like Beta Propeller Repeat family protein, expressed	0.241935	0.000834726	0.352426	0.00191287	9.57947e-09	0.791073	0.00119676
Os.27301.1.S1_at	Os06g05980	2.50024	1.85019	1.26105	1.04302	1.0058	1.35917	-1.33598	-1.09263	transporter family protein, putative, expressed	0.745368	0.0139053	0.747261	0.130046	3.03508e-09	0.000552774	4.05595e-06
Os.50598.1.S1_at	Os12g03370	2.49511	-1.17696	1.01838	1.7394	-5.83652	-1.98749	-7.01175	1.51572	harpin-induced protein 1 domain containing protein, expressed	2.29275e-10	0.000952638	0.0266585	0.385282	4.37337e-10	0.779462	0.0178314
Os.11272.1.S1_at	Os02g37070	2.49173	2.69548	2.17437	1.34206	-1.94711	-2.10632	-1.13828	-3.34884	expressed protein	0.0599181	0.0266841	0.510261	0.610164	5.10993e-12	0.340892	0.000413806
Os.9217.1.S1_at	Os05g48980	2.49112	2.72523	1.49615	1.6301	-2.99678	-3.27841	-3.1788	1.54905	ras-related protein, putative, expressed	3.09467e-10	0.748953	0.994076	0.666977	7.14003e-07	0.0213641	8.85251e-07
Os.8963.1.S1_at	Os01g21960	2.49084	1.48741	1.48774	1.05577	-1.36074	1.23067	-1.67762	1.01857	serine/threonine-protein kinase, putative, expressed	0.000810811	0.0130761	0.523423	0.00255974	1.4899e-06	0.00274259	7.42049e-07
Os.5782.1.S1_at	Os03g45870	2.48958	2.86459	1.21617	1.61268	-2.57805	-2.96639	-1.61161	2.76908	expressed protein	1.72719e-07	0.0577816	0.798666	0.401012	1.14482e-11	0.0132785	8.91805e-06
Os.27143.1.S1_at	Os07g48060	2.48843	1.10604	-1.0733	1.28886	-1.0188	2.20834	1.19897	1.00987	peroxidase precursor, putative, expressed	0.0354932	0.0766084	0.056887	0.350114	7.06178e-05	0.119591	0.00957334
Os.20187.2.S1_at	Os01g61010	2.48676	1.9183	1.64197	1.24468	-2.4139	-1.86209	1.50841	1.81923	nodulin, putative, expressed	0.306339	2.26573e-05	0.978472	0.33906	2.28651e-12	0.140982	8.5639e-05
Os.31788.1.S1_at	Os01g03630	2.48542	-1.00673	-1.2498	2.18814	1.86785	4.67363	1.80603	-2.96871	multicopper oxidase domain containing protein, expressed	4.47144e-05	0.000551031	0.00569415	0.879105	2.39576e-14	0.547399	0.00642476
Os.56899.1.S1_at	Os07g44590	2.48504	1.41474	1.04373	1.0124	4.673	8.20829	1.01786	-5.6594	peroxidase precursor, putative, expressed	1.69606e-06	1.00569e-05	0.440564	0.392931	4.40636e-16	0.0960265	0.0326375
Os.38205.1.S1_at	Os01g57710	2.48396	1.03481	1.03516	-1.06576	1.81902	4.36639	1.44641	-1.01239	membrane protein, putative, expressed	1.48968e-09	0.000110625	0.0294024	0.00267356	2.0022e-12	0.00288205	0.00161049
Os.16221.1.S1_at	Os10g37710	2.48377	1.72225	1.32068	1.3945	-6.57341	-4.55801	-2.0011	1.1227	hydrolase, alpha/beta fold family protein, putative, expressed	1.18326e-08	0.00076862	0.484221	0.578638	3.88621e-10	0.187692	0.000505779
Os.49272.1.S1_at	Os11g06370	2.48373	1.00493	1.68768	1.37251	-4.18082	-1.69158	1.7008	-1.15374	expressed protein	0.240936	0.000128695	0.380573	0.180779	0.0209848	0.932986	0.0159419
Os.50996.1.S1_at	Os08g17870	2.48351	1.5696	1.58496	1.17673	-2.50857	-1.58543	-1.6198	1.09065	reticulon domain containing protein, putative, expressed	1.0404e-08	0.00236001	0.526434	0.0040238	0.000381429	0.00524021	9.92212e-08
Os.33273.1.S1_at	Os12g41780	2.48338	-1.07318	2.05054	-1.00794	1.10666	2.94938	2.65653	-2.19633	glycosyl transferase family 17 protein, putative, expressed	1.49519e-07	0.00538886	0.681544	0.00530471	0.0119722	0.834451	0.00447923
OsAffx.7861.1.S1_at	Os12g42110	2.48321	1.2732	1.01673	1.03549	1.00657	1.96318	1.01127	1.00967	phosphonate metabolism protein-related, putative, expressed	0.0684428	0.0971842	0.182779	0.213959	0.00443261	0.0339227	0.00891691
Os.46723.1.S1_at	Os10g05780	2.48052	1.02031	1.47655	1.03144	1.06903	2.59897	18.2063	0.997389	POT domain containing peptide transporter, putative, expressed	2.55613e-13	1.8964e-10	0.180125	0.00249514	3.99493e-12	0.221792	0.000447637
Os.18434.1.S1_at	Os02g40664	2.47895	1.51065	1.50224	1.11219	-2.49856	-1.5226	-1.7298	1.33243	zinc finger family protein, putative, expressed	2.63234e-05	0.177264	0.719197	0.120411	0.00833636	0.130446	0.000325995
Os.5697.1.S1_at	Os07g33270	2.47804	1.25036	1.40106	1.49566	-4.20388	-2.12118	-4.72754	1.57506	DUF584 domain containing protein, putative, expressed	2.99636e-08	0.0899234	0.283377	0.389141	0.000304552	0.576208	0.00468117
Os.35123.1.S1_at	Os01g22230	2.47483	2.34808	2.19862	1.55577	1.31047	1.38121	1.02522	1.49171	peroxidase precursor, putative, expressed	0.0161996	0.639046	0.582844	0.433783	4.07642e-06	0.329856	3.35494e-06
Os.53184.1.S1_at	Os03g10920	2.47329	1.85457	1.20052	-1.72829	-2.70819	-2.03072	1.28454	-2.4737	syntaxin 6, N-terminal domain containing protein, expressed	0.112481	2.67377e-07	0.265898	0.0134711	5.75844e-10	0.000119785	0.00244126
Os.6115.1.S1_at	Os01g33090	2.47112	2.18668	1.08671	-1.17008	-1.66594	-1.47418	-1.26925	-1.45697	expressed protein	0.0349814	0.234247	0.883019	0.584115	7.52243e-07	0.0156953	0.0117555
Os.23778.1.S1_at	Os02g32590	2.47042	3.95973	1.11618	2.29515	-11.6655	-18.6981	1.37261	1.51268	HSF-type DNA-binding domain containing protein, expressed	0.000690288	0.00190809	0.904858	0.488845	0.181439	0.451008	0.0419792
Os.8481.2.S1_at	Os03g13450	2.47021	1.19242	1.08315	1.39842	1.2448	2.57874	1.33472	-1.25821	expressed protein	0.00127065	0.05583	0.110084	0.376292	1.20444e-07	0.241959	0.00259728
Os.54960.1.S1_at	Os05g25540	2.46988	1.73276	3.32845	1.03156	1.04046	1.48308	-1.54674	-1.72054	STRUBBELIG-RECEPTOR FAMILY 6 precursor, putative, expressed	0.0895849	0.780649	0.175512	0.0104089	5.49138e-08	0.707936	3.25993e-05
Os.32622.1.S1_at	Os01g01170	2.46695	-1.17145	1.92256	-1.09334	-1.35231	2.13701	-1.54865	1.06402	expressed protein	0.483826	0.242129	0.632247	0.00639585	0.110172	0.785236	0.0224141
Os.54966.1.S1_at	Os06g47620	2.46606	2.04358	1.46283	1.58638	-1.93803	-1.60601	-1.39855	1.40047	peptidase, putative, expressed	0.00263774	0.511799	0.733038	0.88421	0.0566248	0.316617	0.000646412
Os.52280.1.S1_at	Os06g46140	2.4656	-11.0187	-9.71865	1.30092	-28.6148	-1.05326	1.44433	4.00768	expressed protein	6.36212e-05	0.134896	0.000538335	0.545408	1.84039e-08	0.704356	0.00478772
Os.26889.1.S1_at	Os12g28137	2.46466	2.32021	1.22408	2.18415	-15.2811	-14.3855	-4.23074	6.21926	ATPase 3, putative, expressed	7.0389e-10	0.013345	0.463627	0.528395	8.21405e-07	0.386131	0.00117688
Os.8439.1.S1_at	Os03g48626	2.46426	2.85216	-1.27978	1.03329	-4.64157	-5.37221	-1.0171	8.24569	expressed protein	3.03329e-06	8.07538e-05	0.864728	0.515122	2.93242e-16	0.00338708	0.00631752
OsAffx.29094.1.S1_at	Os08g08020	2.46374	1.22095	-1.08285	1.1985	1.13028	2.28076	1.10824	-2.40733	expressed protein	0.0367863	0.0380689	0.135255	0.424592	1.95547e-13	0.0867899	0.0173464
Os.50582.1.S1_at	Os07g37010	2.46339	1.42099	1.72669	1.07373	-1.50977	1.14824	-1.28027	1.1004	cyclin, putative, expressed	0.366203	0.473482	0.882081	0.0224185	0.000696025	0.183177	8.45469e-05
Os.11952.1.S1_at	Os02g11070	2.46172	2.29264	1.2193	2.04645	-10.8727	-10.126	-6.01464	2.5182	3-ketoacyl-CoA synthase, putative, expressed	1.06285e-07	0.568866	0.666686	0.718458	0.00454092	0.520753	0.0234658
Os.46341.1.S1_at	Os10g23820	2.46064	2.85294	1.06405	1.27124	1.1035	-1.05068	1.0224	-1.34037	transferase family protein, putative, expressed	0.887686	0.782835	0.97523	0.665736	2.45222e-08	0.0455922	0.00272851
Os.53475.1.A1_at	Os12g07270	2.4605	1.14382	1.28204	1.08347	-5.20787	-2.421	1.82946	1.39675	bile acid sodium symporter family protein, putative, expressed	0.00487483	8.71999e-08	0.218116	0.0561716	1.33715e-11	0.17662	0.00299577
Os.49715.1.S1_at	Os03g18940	2.46041	2.6045	1.61413	1.35404	1.15538	1.09146	-1.02884	1.15899	exonuclease, putative, expressed	0.0940298	0.621274	0.407422	0.656652	0.00447279	0.000749123	1.60075e-08
Os.7784.1.S1_at	Os12g32620	2.45911	1.40515	1.64799	1.0204	-1.29323	1.35325	-1.42848	1.01051	OsWLIM1 - LIM domain protein, putative actin-binding protein and transcription factor, expressed	0.61349	0.490574	0.889943	0.0406864	0.0327899	0.185175	0.00049467
Os.25544.1.S1_at	Os07g19444	2.45806	1.14381	1.22865	1.05866	-1.37321	1.56495	-1.78645	1.15333	regulatory protein, putative, expressed	0.0104198	0.00356699	0.167213	0.031022	0.000761973	0.0797743	0.00139466
Os.21811.1.S1_at	Os09g09370	2.45715	-1.00451	1.45145	1.35445	-1.55477	1.58753	1.63498	1.56482	BTBN18 - Bric-a-Brac, Tramtrack, Broad Complex BTB domain with non-phototropic hypocotyl 3 NPH3 domain, expressed	0.0139839	0.0304081	0.159057	0.0762119	7.09794e-09	0.691042	0.00236386
OsAffx.11879.1.S1_at	Os02g03570	2.45688	-3.13041	6.61893	-1.1872	-8.02921	-1.04397	1.05044	-1.40726	hsp20/alpha crystallin family protein, putative, expressed	0.949541	1.69208e-06	0.979308	2.06794e-05	0.706186	0.00736176	0.0189564
Os.51574.1.S1_at	Os04g56390	2.4565	1.09927	3.63031	-1.45354	-2.78587	-1.24666	3.13385	-6.17301	expressed protein	0.00267251	1.60871e-05	0.409888	0.0198639	0.00230119	0.946681	0.0390898
Os.27071.1.S1_at	Os05g11990	2.45328	1.85697	-1.10042	-1.15706	-1.42035	-1.07511	-2.47194	2.83117	TTL1, putative, expressed	4.71214e-05	0.00719449	0.693525	0.524802	4.17425e-09	0.00280279	0.0104278
Os.39238.1.A1_at	Os09g23340	2.4513	-1.26904	1.54061	1.45352	1.00392	3.123	-1.44487	-1.07378	expressed protein	0.210766	0.000362839	0.0729134	0.0203316	6.49506e-08	0.779576	0.00235989
Os.2364.1.S1_at	Os09g29460	2.4494	1.48362	1.50004	1.26705	-2.85872	-1.73155	1.21709	1.61352	homeobox associated leucine zipper, putative, expressed	0.0373374	0.000720116	0.625079	0.323106	1.95899e-09	0.340595	0.00188464
Os.24105.1.A1_at	Os11g09140	2.44444	2.0795	1.37953	1.20223	-1.28174	-1.09038	1.46985	1.21397	DUF803 domain containing, putative, expressed	0.0181882	0.00012139	0.94634	0.34589	2.47131e-10	0.00109605	4.67607e-07
Os.52460.1.S1_at	Os06g23114	2.44413	1.85383	1.59071	1.31752	1.24791	1.64528	3.27171	-1.47009	copper methylamine oxidase precursor, putative, expressed	6.47062e-07	0.000786254	0.891	0.407258	0.583242	0.203099	0.000131356
Os.22819.1.S1_at	Os08g37060	2.44388	1.27343	1.53435	1.29332	-1.23158	1.55827	-1.55919	-1.59676	gibberellin receptor GID1L2, putative, expressed	0.148946	0.0184731	0.281241	0.0715799	2.59718e-12	0.341885	0.000133194
OsAffx.17392.2.S1_at	Os08g38080	2.44127	1.91413	1.02634	-1.01353	-1.50429	-1.17947	-1.03397	-2.10528	helix-loop-helix DNA-binding domain containing protein, expressed	0.162695	0.239436	0.748706	0.609607	7.21273e-13	0.0122358	0.00442813
Os.10877.1.S1_at	Os01g72480	2.44066	1.96863	2.05278	1.79106	1.14599	1.42077	-1.22193	1.42524	zinc finger, C3HC4 type domain containing protein, expressed	0.34427	0.0101824	0.828701	0.299179	0.000415636	0.40747	2.96936e-08
Os.18689.1.S1_at	Os01g71740	2.43783	1.37737	-1.00237	-1.17695	3.59028	6.35448	-1.29655	-1.90298	amino acid permease family protein, putative, expressed	1.33249e-06	4.53315e-07	0.413628	0.15702	2.19911e-12	0.00899618	0.0211842
Os.53396.1.S1_at	Os07g08390	2.43553	-1.03789	1.60948	1.43219	2.34985	5.93998	1.1595	1.07559	plant-specific domain TIGR01615 family protein, expressed	9.28898e-07	9.82138e-05	0.16163	0.052775	0.000132554	0.976521	0.0011795
Os.5843.1.S1_at	Os06g46799	2.43509	2.10497	-1.18175	1.16788	2.03278	2.35158	2.06162	-1.44733	peroxidase precursor, putative, expressed	3.36097e-06	0.293447	0.372137	0.727048	0.00175265	0.00364792	0.00143097
Os.50350.1.S1_at	Os03g24160	2.43491	1.67601	-1.0511	-1.05445	-2.74171	-1.88719	-1.95792	2.14248	phosphatidylinositol-4-phosphate 5-kinase, putative, expressed	2.88234e-05	0.59845	0.617414	0.574255	5.13932e-08	0.0401659	0.0383853
Os.22732.1.A1_at	Os06g29380	2.43034	1.10966	1.68188	1.14064	-1.18971	1.84092	-1.0378	-1.47016	phospholipid-transporting ATPase, putative, expressed	0.000785022	0.543216	0.154293	0.000140241	3.44207e-11	0.208285	8.41615e-07
Os.5860.1.S1_at	Os03g04310	2.42874	2.16765	2.58726	1.63351	-1.32407	-1.18173	-3.38349	-1.55778	BHLH transcription factor, putative, expressed	2.635e-05	0.00398245	0.555993	0.334443	1.1418e-12	0.705106	6.69309e-06
Os.15305.1.S1_at	Os10g21360	2.42567	1.87482	1.02103	1.13364	1.16459	1.50677	2.33113	-1.26386	N-dimethylguanosine tRNA methyltransferase, putative, expressed	1.05132e-05	0.0143842	0.440051	0.732404	0.0564473	0.00563631	0.000408397
Os.11639.1.S1_at	Os06g05130	2.42283	2.75818	1.17088	1.15919	-1.74949	-1.99163	-2.03201	1.24067	myristoyl-acyl carrier protein thioesterase, chloroplast precursor, putative, expressed	2.55028e-06	0.702879	0.805262	0.809565	0.00226961	0.0035387	6.49305e-05
OsAffx.28375.1.S1_at	Os07g10030	2.42086	1.60993	2.54474	-1.01101	-7.74093	-5.14792	-6.41543	2.26811	expressed protein	2.61413e-07	0.260219	0.61485	0.204283	0.000736286	0.670547	0.0141335
Os.19940.1.S1_at	Os10g42790	2.42075	2.62632	1.5673	1.57443	-1.42519	-1.54622	1.07903	1.21287	cytidylyltransferase domain containing protein, expressed	0.0088884	0.00112836	0.817404	0.764382	0.0535405	0.0031807	1.88081e-08
Os.4683.3.S1_at	Os05g39320	2.42027	1.45461	1.6715	3.14759	-1.68972	-1.01554	-1.76506	1.04004	thiamine pyrophosphate enzyme, C-terminal TPP binding domain containing protein, expressed	0.00964064	0.157272	0.285603	0.910764	4.80987e-07	0.716745	0.00408379
Os.11822.1.S1_at	Os03g60620	2.41967	1.29278	2.47262	1.02401	-1.95133	-1.04256	1.12639	-1.16318	DnaK family protein, putative, expressed	0.0740256	2.35899e-06	0.403692	9.28299e-05	0.697019	0.482586	6.24446e-07
Os.4945.1.S1_at	Os09g01960	2.41954	1.33301	1.31484	-1.38463	-2.26996	-1.25061	-3.4108	-1.1068	MYB family transcription factor, putative, expressed	1.23418e-06	0.0629083	0.996401	0.0235736	0.000377739	0.023862	0.018139
Os.7631.1.S1_at	Os08g37130	2.41879	2.0169	-1.02115	1.17379	-1.82775	-1.52406	-1.32623	4.93443	oxidoreductase, short chain dehydrogenase/reductase family domain containing protein, expressed	0.00312512	0.624164	0.619083	0.99934	1.62455e-13	0.0461722	0.00743986
Os.50757.1.S2_at	Os03g53500	2.41738	1.76473	1.61438	-1.00758	1.31015	1.79469	1.29514	-1.32737	helicase conserved C-terminal domain containing protein, expressed	5.81039e-09	0.385076	0.426007	0.000918967	1.07445e-07	0.000156491	2.83937e-08
Os.15704.1.S1_at	Os07g36690	2.411	-1.15666	1.77209	2.1091	-2.73236	1.02062	2.60561	-2.088	CSLF2 - cellulose synthase-like family F; beta1,3;1,4 glucan synthase, expressed	0.170371	0.000327988	0.152442	0.280029	6.68806e-08	0.432923	0.00358216
Os.53439.1.S1_at	Os04g30160	2.40834	-1.02204	1.11955	-1.05376	1.18945	2.92774	8.21299	-1.21313	OsWAK46 - OsWAK receptor-like protein kinase, expressed	1.92052e-10	1.33815e-06	0.16472	0.0328967	2.87103e-07	0.130704	0.0374131
Os.10183.1.S2_at	Os05g08370	2.40609	1.46162	1.1001	-1.07382	0.997511	1.64208	-1.14937	-1.00993	CESA1 - cellulose synthase, expressed	0.00849049	0.000519361	0.107388	0.000796345	3.57474e-07	1.93256e-06	2.68768e-07
Os.29404.2.S1_at	Os01g42620	2.40501	1.33778	1.24339	-1.09857	-3.14373	-1.74869	-1.38646	-1.07063	pentatricopeptide containing protein, putative, expressed	1.22482e-05	0.00155635	0.552226	0.046934	0.378366	0.024997	0.0024719
Os.53812.1.S1_at	Os03g30000	2.40034	1.07725	1.1258	1.18581	-1.35686	1.64218	-1.02269	1.11748	glycosyl transferase 8 domain containing protein, putative, expressed	0.611905	0.152229	0.00467932	0.00457137	0.275145	0.0116643	1.74427e-05
Os.6965.1.S1_at	Os03g19720	2.39901	1.09183	1.644	1.27575	-19.2885	-8.77857	-7.18543	2.56177	EF hand family protein, putative, expressed	3.67825e-12	0.00619715	0.347524	0.0716363	0.355658	0.702356	0.00188696
Os.53670.1.S1_at	Os05g15880	2.39883	3.19051	1.68928	1.9612	-1.44131	-1.91698	4.53774	1.09559	glycosyl hydrolase, putative, expressed	0.0438595	0.000955308	0.923266	0.706847	0.0129948	0.482574	0.00427173
Os.52787.1.S1_at	Os05g50560	2.39509	1.2957	1.56447	1.12056	-1.22938	1.5036	-1.15107	1.13756	CGMC_MAPKCMGC_2.9 - CGMC includes CDA, MAPK, GSK3, and CLKC kinases, expressed	0.267546	0.555397	0.366798	0.00416598	0.114873	0.0814718	6.87268e-06
OsAffx.21592.2.S1_at	Os01g56620	2.39481	3.05578	1.20208	-1.32873	2.19746	1.72214	1.98924	-2.4104	pseudouridylate synthase, putative, expressed	3.56297e-08	0.134569	0.143788	0.577389	0.00129047	7.75028e-05	5.15784e-05
Os.36901.1.S1_at	Os01g58150	2.39476	3.13427	1.56318	2.1258	-2.67941	-3.50682	-2.38319	1.26302	expressed protein	3.42697e-08	0.676353	0.954797	0.3333	5.21191e-10	0.187261	4.71601e-06
Os.8906.1.S1_at	Os04g48480	2.3945	1.15954	1.11449	-1.07917	-1.51361	1.36432	-1.6535	-1.17438	exostosin family domain containing protein, expressed	0.00637173	0.0404597	0.189619	0.0260729	2.59939e-09	0.0186612	0.00516196
Os.17189.1.S1_at	Os05g44070	2.39399	1.09791	1.65921	-1.0809	-1.92138	1.13485	-2.22349	1.25041	ras-related protein, putative, expressed	0.00557168	0.352897	0.789648	0.0400368	0.0752215	0.414302	0.0196757
Os.27027.1.S1_at	Os09g32010	2.39328	1.34445	1.37041	1.3456	1.35597	2.41379	1.03045	1.01404	ternary complex factor MIP1, putative, expressed	0.000508404	0.00313761	0.178202	0.148376	0.0001669	0.199043	5.04975e-05
Os.54069.1.S1_at	Os05g47870	2.39319	-1.28904	-1.08234	1.19942	-4.36288	-1.41426	1.14797	1.98381	expressed protein	1.82112e-05	4.81117e-05	0.00496362	0.0364425	1.85026e-13	0.247467	0.0455971
Os.46597.2.S1_at	Os10g36620	2.39312	-1.11193	2.3568	1.14465	-1.41372	1.88226	1.00765	-1.17126	hydroxyproline-rich glycoprotein DZ-HRGP, putative, expressed	0.0652376	0.444085	0.7495	0.0227851	0.0372071	0.767882	0.0094053
Os.55554.1.S1_at	Os08g38270	2.39293	2.04114	1.88888	1.24591	-1.47037	-1.25421	-2.13962	1.37154	fasciclin domain containing protein, expressed	0.000258284	0.220297	0.627623	0.279301	0.434841	0.179872	2.2085e-05
Os.17997.1.S1_at	Os10g26570	2.39176	-1.30609	1.5783	1.21855	-1.98893	1.57062	-1.61374	-1.00584	phosphofructokinase, putative, expressed	0.00232332	0.107771	0.035894	0.000580102	4.04459e-09	0.899111	0.000417081
Os.16809.1.S1_at	Os09g09980	2.39048	-1.02688	1.23415	1.14954	-1.28	1.91776	1.05929	-1.06878	glucan endo-1,3-beta-glucosidase precursor, putative, expressed	0.0437394	0.478735	0.0691173	0.0136294	2.97526e-05	0.234918	0.00130405
Os.5959.1.S1_at	Os03g50560	2.39006	1.66269	1.66488	1.10767	-1.99736	-1.3895	-2.33302	1.04712	RNA recognition motif containing protein, putative, expressed	2.04248e-08	0.257204	0.895777	0.0112665	3.81899e-07	0.0128918	6.65838e-07
Os.51533.1.S1_at	Os06g34650	2.38998	1.3552	1.34223	1.24766	3.25835	5.74633	-1.16429	1.15644	zinc finger, C3HC4 type domain containing protein, expressed	2.8894e-05	1.77281e-05	0.443785	0.336814	0.000114065	0.32942	0.00471638
Os.54660.1.S1_at	Os03g44540	2.38885	1.27595	1.95264	1.42758	-1.28087	1.46168	-1.14718	-1.27922	nuclear transcription factor Y subunit, putative, expressed	0.585236	0.792297	0.46278	0.0279976	1.73545e-08	0.842214	1.41518e-05
Os.53321.1.S1_at	Os06g44270	2.38841	1.28314	1.2156	1.05986	-1.3375	1.39169	-1.57382	-1.10522	synthase, putative, expressed	0.00854792	0.0081911	0.170879	0.0253569	7.77078e-10	0.0133086	0.000113072
Os.53646.1.S1_at	Os01g71220	2.38763	1.06262	-1.10104	1.11488	1.0121	2.27413	-1.05942	1.16293	zinc finger protein, putative, expressed	0.0344156	0.00031046	0.00690111	0.0569022	0.134526	0.00595722	0.00179923
Os.54064.1.S1_at	Os03g37411	2.38307	1.53033	-1.03796	1.10978	-3.19011	-2.04858	-1.35644	1.12195	MATE efflux family protein, putative, expressed	1.39866e-07	0.00248989	0.16526	0.437789	0.0196688	0.00374762	0.000547142
Os.32285.1.S1_at	Os03g49524	2.38173	1.85053	1.06611	-1.00247	7.48253	9.63039	-1.05387	-1.02549	anthocyanidin 3-O-glucosyltransferase, putative, expressed	2.75245e-07	1.12318e-06	0.80408	0.617533	6.9984e-09	0.041931	0.012057
Os.30173.1.S1_at	Os01g14530	2.38168	1.21643	1.24196	1.14873	1.92986	3.7785	1.4038	-1.04298	AWPM-19-like membrane family protein, putative, expressed	2.73693e-07	0.00267804	0.184563	0.0886487	0.386619	0.125381	0.000887977
Os.54929.1.S1_at	Os04g46400	2.38166	2.52645	1.44799	1.5879	2.88192	2.71676	-1.22673	1.12076	AP2 domain containing protein, expressed	0.000842743	1.8813e-05	0.956877	0.764128	1.21563e-07	0.0782554	1.44689e-05
Os.49872.1.S1_at	Os03g04650	2.37966	-1.07566	1.44665	1.32262	1.06746	2.73237	1.66859	1.80966	cytochrome P450 protein, putative, expressed	3.28024e-06	0.906155	0.0926522	0.0178863	1.02584e-13	0.740932	0.000655594
OsAffx.5283.1.S1_at	Os07g10440	2.37803	1.51974	1.38152	1.3626	3.34362	5.23196	1.16739	1.16823	expressed protein	3.44815e-07	1.78828e-05	0.398512	0.37975	0.000511121	0.243583	0.000275297
Os.37798.1.S1_at	Os01g11460	2.3775	6.49949	1.14137	1.80728	-3.80213	-10.3941	2.68639	-1.01261	zinc finger, C3HC4 type domain containing protein, expressed	0.00182936	9.10017e-07	0.498663	0.0670555	0.578083	0.014914	6.16009e-05
Os.19742.1.S1_at	Os10g36650	2.37747	1.59575	1.80885	-1.01442	-1.98079	-1.3295	-1.50101	-1.08963	actin, putative, expressed	0.000362902	0.0173001	0.573104	0.0069697	1.41404e-05	0.0423775	8.0185e-06
Os.16810.1.S1_at	Os03g11290	2.37696	2.59886	1.65929	1.39427	-1.07694	-1.17747	-1.8211	1.34499	expressed protein	4.9937e-05	0.00657621	0.403657	0.781631	7.92542e-07	0.00373769	5.36979e-08
OsAffx.19332.1.S1_at	Os11g42430	2.37555	1.72494	-1.01648	-1.0821	3.70003	5.09559	1.09344	-5.81725	transporter family protein, putative, expressed	3.09187e-05	0.000409938	0.756316	0.59483	1.8653e-15	0.0571376	0.0478417
Os.8994.1.S1_at	Os05g41030	2.37355	1.27705	1.76951	1.39709	-10.2858	-5.5341	-1.32493	4.20049	LTPL67 - Protease inhibitor/seed storage/LTP family protein precursor, expressed	1.05201e-05	0.000165434	0.705578	0.375936	1.68858e-12	0.838782	0.0190066
OsAffx.25974.1.S1_at	Os04g10940	2.37286	3.10472	2.15523	1.63544	-129.019	-168.813	5.20901	-2.0333	expressed protein	1.71321e-05	1.49148e-08	0.728823	0.99602	0.00473579	0.609339	0.0138694
Os.26807.1.S1_at	Os01g12210	2.37076	1.22494	6.87013	-2.83545	-2.68379	-1.38668	-8.40946	6.07326	aluminum-activated malate transporter, putative, expressed	0.00622644	0.980542	0.0864195	0.00284938	1.46098e-09	0.882121	0.0489868
Os.35559.1.S1_at	Os05g41590	2.36357	2.72696	-1.68604	1.73567	-7.93793	-9.15836	-1.4899	2.27132	glycerol-3-phosphate dehydrogenase, putative, expressed	1.20712e-08	0.00101108	0.217651	0.114385	0.133662	0.0194739	0.00679141
Os.6247.1.S1_at	Os09g36350	2.36201	1.39295	1.26323	-1.03022	-1.16319	1.45778	-1.89007	1.45193	endoglucanase, putative, expressed	0.000379666	1.17348e-05	0.264962	0.00232565	0.000163976	0.000405879	3.3209e-06
Os.55340.1.S1_at	Os04g57130	2.36188	2.93333	4.38529	1.93848	4.90434	3.94892	2.81065	-8.60107	dirigent-like protein pDIR17, putative, expressed	9.5716e-07	0.927899	0.30961	0.539566	1.37166e-12	0.852123	0.000155992
OsAffx.24574.1.S1_at	Os02g34640	2.36122	-1.0579	-1.10304	1.26609	-1.36787	1.82616	-1.09945	1.14378	expressed protein	0.429456	0.0237433	0.00940046	0.164982	0.000176957	0.122223	0.0112782
OsAffx.30080.1.S1_at	Os09g29510	2.36121	1.27046	-1.22397	1.51017	-2.20681	-1.18739	1.12356	-3.7215	OsWAK80 - OsWAK receptor-like protein kinase, expressed	0.0130149	0.274307	0.117035	0.993454	4.882e-14	0.222686	0.0296475
OsAffx.9518.1.S1_at	Os01g65120	2.35969	1.01209	1.08383	1.00675	1.48764	3.46845	1.02298	-1.04826	peptide transporter, putative, expressed	9.85432e-05	0.0009106	0.146806	0.0516592	1.17556e-05	0.115593	0.0240395
Os.49807.1.S1_at	Os06g45940	2.35516	1.00579	-1.27462	1.76656	-1.13452	2.06396	3.75052	1.80551	potassium transporter, putative, expressed	9.75025e-05	0.0302147	0.0303734	0.953653	4.87004e-09	0.408769	0.0388544
Os.50175.2.S1_at	Os04g51820	2.34693	2.57525	36.1464	1.9367	-5.37627	-5.89929	-16.2042	5.58634	OsHKT1;1 - Na+ transporter, expressed	5.49615e-05	0.511422	0.0966932	0.0678768	1.34075e-05	0.134781	0.00016694
Os.27184.1.S1_at	Os07g38070	2.34492	2.64067	1.36974	2.22259	1.2038	1.06897	1.78228	-1.27396	protein kinase, putative, expressed	0.00681396	0.197356	0.368605	0.151516	1.4147e-10	0.09888	3.25413e-07
Os.8045.1.S1_at	Os01g08440	2.34268	-1.63637	2.62786	1.81243	-12.0886	-3.15343	-4.52422	4.35291	UDP-glucoronosyl and UDP-glucosyl transferase domain containing protein, expressed	2.75633e-10	0.0431689	0.138703	0.0043747	1.28792e-09	0.0422729	0.00067028
Os.49544.1.S1_at	Os09g07350	2.34161	2.04587	1.10576	1.15798	2.35606	2.69664	-1.29062	1.2426	fasciclin-like arabinogalactan protein 8 precursor, putative, expressed	0.00301199	2.62117e-05	0.742377	0.860007	0.569244	0.0126785	0.000392315
Os.57169.1.S1_at	Os07g41660	2.33956	1.46686	1.38306	1.30709	-2.01326	-1.26228	-1.03528	1.13152	expressed protein	0.0454589	0.0734038	0.517148	0.401941	0.998352	0.327887	0.00205577
Os.24106.3.S1_at	Os03g49464	2.33686	1.88845	1.15458	1.15113	-1.90924	-1.54288	-1.09366	1.05035	tetratricopeptide-like helical, putative, expressed	7.047e-07	8.85628e-05	0.324412	0.335498	1.66553e-11	2.31384e-05	7.31785e-08
Os.6308.1.S1_at	Os03g02260	2.32951	-1.04197	1.53082	-1.19494	-4.12903	-1.7011	-2.04924	-1.13363	DnaK family protein, putative, expressed	7.33434e-08	0.00267963	0.479918	0.000849026	2.17205e-05	0.192602	0.0044528
Os.12314.1.S1_at	Os05g07650	2.32839	1.26943	1.36929	1.28015	-1.20753	1.51896	-1.30064	-1.16685	transmembrane 9 superfamily member, putative, expressed	0.416001	0.0391679	0.176866	0.0830769	4.75249e-09	0.210554	7.41231e-05
Os.48784.1.S1_at	Os08g36760	2.32665	1.41395	1.23174	1.2025	-1.2669	1.29883	-1.20708	2.19936	remorin C-terminal domain containing protein, putative, expressed	0.274984	0.24702	0.243396	0.224487	5.00677e-12	0.0622107	0.000195804
Os.38022.1.S1_at	Os01g49710	2.32639	1.52095	1.57592	1.14887	-11.3381	-7.41263	-3.85324	1.85561	glutathione S-transferase, putative, expressed	5.44507e-08	0.0157636	0.921622	0.428868	0.791679	0.473491	0.0288411
Os.57195.1.S1_at	Os03g19170	2.32598	1.66513	-1.03569	1.03174	1.02228	1.428	1.19109	-1.00547	GCRP7 - Glycine and cysteine rich family protein precursor, expressed	0.0724485	0.818586	0.4148	0.564076	0.0515156	0.00851772	0.00347012
Os.54531.1.S1_at	Os06g29460	2.32412	3.98557	1.47034	1.1648	-1.23784	-2.12273	3.64267	-1.30446	expressed protein	0.000234075	4.18496e-07	0.172833	0.549793	0.0300043	0.00360443	1.21389e-05
Os.26392.1.S1_at	Os06g04880	2.32403	1.36641	1.01943	1.45983	-1.79475	-1.05522	-1.18776	1.64178	serine threonine kinase, putative, expressed	2.14615e-06	0.75882	0.00363619	0.480914	3.71594e-05	0.00493527	1.81059e-06
Os.46187.1.S1_at	Os07g40940	2.3226	1.30475	1.30668	-1.13618	-2.54455	-1.42943	-1.58554	1.3538	X8 domain containing protein, expressed	0.00050319	0.102456	0.774728	0.0955019	8.19246e-07	0.111208	0.0168911
Os.15317.1.A1_at	Os02g31867	2.32176	1.26531	1.02788	1.25954	-62.5815	-34.1055	-6.05055	6.05626	expressed protein	3.70104e-12	1.07202e-05	0.270197	0.566846	7.57353e-12	0.305479	0.0422847
Os.25308.1.A1_at	Os01g63050	2.31821	1.51551	1.65433	-1.17431	-3.04499	-1.99064	-1.82028	1.00156	expressed protein	1.11483e-08	4.96314e-05	0.400365	0.000751667	0.000513968	0.00300211	4.71601e-06
Os.10273.1.S1_at	Os08g31660	2.31777	1.30059	1.54872	1.24972	-1.20577	1.47798	1.34175	-1.40486	VQ domain containing protein, putative, expressed	0.053091	0.271734	0.612306	0.272588	0.000240121	0.511813	0.00565996
Os.27379.1.S1_at	Os08g44360	2.31741	1.23251	2.31009	1.16047	-1.67964	1.11942	-2.09327	-1.14508	male sterility protein 2, putative, expressed	0.00022189	0.166547	0.88586	0.000769091	1.75361e-11	0.86445	2.89388e-06
Os.7862.1.S1_at	Os03g13840	2.3164	2.44289	1.66369	2.04739	-11.3373	-11.9564	-2.87859	2.24239	senescence-associated protein, putative, expressed	8.29004e-07	0.0208877	0.916061	0.83319	0.0039058	0.690407	0.0103388
Os.6011.1.S1_at	Os10g16974	2.31522	1.35604	1.5763	1.24744	-1.02812	1.66064	-1.92098	1.78747	cytochrome P450, putative, expressed	0.0573242	0.000242918	0.469287	0.0640333	5.41901e-05	0.292852	5.42218e-05
Os.5214.1.S2_at	Os05g32130	2.31467	2.09918	-1.0393	1.64613	1.05835	1.167	-1.13523	2.45964	expressed protein	0.0749164	0.0108057	0.167691	0.331133	1.79999e-10	0.0132919	2.88565e-05
Os.5557.1.S1_at	Os03g02514	2.31414	3.43081	1.57714	1.51725	-1.72941	-2.56391	-1.24379	1.17837	hydrolase, alpha/beta fold family protein, putative, expressed	1.07798e-05	0.00414886	0.284523	0.392319	9.64524e-07	0.00575667	3.27474e-07
OsAffx.28867.2.S1_at	Os07g42070	2.31093	1.63889	1.01993	1.29934	-11.6135	-8.23616	1.00051	1.23688	DC1 domain-containing protein, putative, expressed	2.94877e-06	3.27671e-05	0.540399	0.914843	9.99726e-08	0.295812	0.0476781
Os.27961.1.S1_at	Os02g21890	2.31042	2.24618	1.08638	1.35466	-1.04055	-1.01161	-1.84503	-1.02284	expressed protein	9.60259e-05	0.000469146	0.544219	0.610504	1.98283e-10	0.00335262	1.27399e-05
Os.8020.1.S1_at	Os06g44620	2.3094	1.47051	-1.14728	1.08524	-1.45836	1.07688	1.13386	1.05197	AMP-binding domain containing protein, expressed	0.0402253	0.0275937	0.00158728	0.197486	6.33243e-08	1.11911e-06	6.45461e-07
Os.35772.1.S1_at	Os01g02830	2.30908	1.0248	1.71643	-1.42343	18.7552	42.259	19.0692	-3.83769	receptor-like kinase ARK1AS, putative, expressed	1.13335e-14	0.812914	0.902764	0.0047035	2.23305e-06	0.27727	0.0389797
Os.9693.1.S1_at	Os01g55780	2.30669	1.53342	1.66551	1.28031	-1.12837	1.33315	-1.14978	1.0811	glycerophosphoryl diester phosphodiesterase family protein, putative, expressed	0.231592	0.182605	0.396631	0.000634633	4.19814e-06	0.00554141	1.24893e-09
OsAffx.11472.1.S1_at	Os01g45020	2.30305	4.0978	2.72279	2.68378	1.21055	-1.46983	0.999373	2.13381	F-box protein interaction domain containing protein, expressed	0.790218	0.78512	0.525317	0.516716	0.528074	0.787361	3.17194e-05
Os.49369.1.S1_at	Os06g42800	2.30249	1.56066	1.32984	1.15371	3.14148	4.63471	1.5413	-1.15584	STRUBBELIG-RECEPTOR FAMILY 8 precursor, putative, expressed	1.74938e-10	1.07765e-05	0.447373	0.105494	0.0126994	0.0116618	8.71954e-06
Os.4987.1.S1_at	Os04g14680	2.30178	1.9315	-1.11928	1.41815	1.13613	1.35393	1.02259	1.43972	OsAPx3 - Peroxisomal Ascorbate Peroxidase encoding gene 5,8, expressed	0.975145	0.0669194	0.246505	0.585278	0.0707678	0.0292788	0.00130824
Os.34386.1.S1_at	Os01g36229	2.30147	1.14886	1.16303	-1.14483	-1.09045	1.83709	1.43235	-1.65517	expressed protein	1.0976e-05	0.0779265	0.218152	0.00498333	5.11274e-06	0.00646941	0.00188216
Os.3206.1.S1_at	Os10g32980	2.30133	1.41533	1.3877	1.19973	1.94118	3.15636	-1.29912	1.22013	CESA7 - cellulose synthase, expressed	0.00313539	0.000186566	0.558551	0.287782	0.817843	0.274008	0.0018136
Os.49145.1.S1_at	Os03g27990	2.29948	1.32636	-1.04973	-1.12009	-1.6689	1.03882	1.18936	-1.15658	STRUBBELIG-RECEPTOR FAMILY 7 precursor, putative, expressed	0.857781	0.0287922	0.285235	0.200517	0.0113168	0.00842731	0.02212
Os.52469.1.S1_at	Os07g38470	2.29891	2.39307	1.53376	2.28042	6.6298	6.36896	2.38504	1.20426	expressed protein	9.93573e-09	0.000171712	0.574222	0.463981	1.40126e-05	0.456415	2.28273e-05
Os.8545.1.S1_at	Os01g19940	2.29774	1.70887	1.32953	1.3287	-4.5991	-3.42043	-2.445	1.64277	expressed protein	9.59186e-10	0.0174019	0.525703	0.495988	0.147983	0.0951633	7.79209e-05
Os.15410.1.S1_at	Os11g16370	2.297	1.24861	1.22627	-1.01781	-1.37739	1.33561	-1.00955	-1.21229	uridine/cytidine kinase-like 1, putative, expressed	0.692268	0.624284	0.515608	0.16915	0.0106809	0.166527	0.0193244
Os.10576.1.S1_at	Os02g33550	2.29578	1.6518	1.19668	1.0298	1.49649	2.07993	-1.05747	1.07332	harpin-induced protein 1 domain containing protein, expressed	0.000236895	0.000994595	0.617293	0.176907	0.000259943	0.00253452	4.4988e-05
Os.31838.1.S1_at	Os03g24870	2.29426	1.8773	-1.5934	1.1274	2.56814	3.13854	4.04348	-1.91588	transporter family protein, putative, expressed	1.97787e-08	0.791564	0.172481	0.468748	0.0103907	0.00248528	0.0244611
Os.47961.1.S1_at	Os01g38990	2.2933	3.26577	1.28433	1.58867	1.67304	1.17485	2.97221	-2.18173	mitochondrial carrier protein, putative, expressed	4.2109e-07	0.00183382	0.767978	0.212617	2.86612e-09	0.00495338	1.41993e-06
Os.50743.1.S1_at	Os02g43900	2.29153	2.35214	1.52573	1.02021	-3.25456	-3.34065	-2.0894	1.57447	expressed protein	6.47772e-07	0.0132877	0.471381	0.503975	0.00384534	0.0423775	0.000363686
Os.9638.1.S1_at	Os08g01410	2.29	1.12264	1.00126	1.19025	-1.64786	1.23786	1.39481	-1.0891	phosphate/phosphoenolpyruvate translocator-related protein, putative, expressed	0.622062	0.0924817	0.156354	0.355375	0.107184	0.210583	0.0278027
Os.3294.1.S1_at	Os07g09890	2.2894	2.19927	1.31544	1.29976	3.53199	3.67673	1.19637	-1.01531	hexokinase, putative, expressed	2.49068e-07	2.61287e-05	0.958586	0.911792	0.00307959	0.024185	3.16396e-05
Os.9547.1.S1_at	Os08g28730	2.28915	2.14652	1.44962	1.18148	-1.29809	-1.21721	-2.46586	1.48669	NAD dependent epimerase/dehydratase family protein, putative, expressed	6.67312e-07	0.000878179	0.710986	0.437538	0.435931	0.00491449	2.09115e-06
Os.10054.1.S1_at	Os02g46650	2.28893	2.38697	1.306	1.44427	-5.15908	-5.38006	-3.05656	1.67413	ubiquitin carboxyl-terminal hydrolase domain containing protein, expressed	3.46888e-09	0.0604559	0.936338	0.815848	0.00418505	0.108744	0.000277833
Os.10570.1.S1_at	Os06g35960	2.28877	2.73954	3.14783	1.30884	1.14248	-1.04768	-3.92078	1.32671	HSF-type DNA-binding domain containing protein, expressed	0.000160898	0.000169155	0.0723956	0.174115	0.133159	0.399877	8.79229e-07
Os.11053.1.S1_at	Os08g36440	2.28789	1.00581	1.14241	1.11617	-1.41831	1.60379	1.00805	-1.16479	HVA22, putative, expressed	0.635569	0.830464	0.135397	0.0694505	3.48968e-07	0.239408	0.0109309
Os.4857.1.S1_at	Os03g62090	2.28707	1.82838	1.53498	-1.00525	-1.36306	-1.08969	-1.59174	1.00096	CESA5 - cellulose synthase, expressed	1.58135e-05	0.534713	0.287978	0.00237151	2.04059e-07	6.12235e-05	1.89436e-08
Os.8779.1.S1_at	Os07g49270	2.28572	1.53153	1.48075	1.92255	1.22045	1.82145	-1.12247	1.23589	AMP deaminase, putative, expressed	0.296263	0.000969882	0.146545	0.717528	2.40972e-07	0.604286	3.84228e-06
Os.11828.1.S2_at	Os09g26830	2.28248	1.52852	1.36106	1.08782	-1.66261	-1.11341	1.06364	-1.11493	lung seven transmembrane domain containing protein, putative, expressed	0.376157	0.0103733	0.688955	0.141716	0.000271381	0.0466266	0.000154511
Os.24061.1.A1_at	Os02g48910	2.2821	1.3825	2.46702	2.01308	4.35442	7.18788	37.7284	-10.5499	ubiquitin-conjugating enzyme, putative, expressed	5.33559e-12	5.6983e-06	0.703225	0.350708	1.67302e-06	0.526956	0.000241714
Os.8102.1.S1_at	Os03g57330	2.28137	1.25552	1.47997	-1.07813	-7.52768	-4.14273	-1.36041	1.05998	IQ calmodulin-binding motif domain containing protein, expressed	2.76697e-06	2.55888e-05	0.869398	0.132619	0.153257	0.317758	0.0277618
Os.17148.1.A1_at	Os03g64320	2.28014	1.42358	1.32174	1.04739	1.13028	1.81036	-1.92518	1.64704	expressed protein	0.119705	3.86249e-06	0.450138	0.0262887	0.000305499	0.00954966	2.37372e-05
Os.16627.1.S1_at	Os03g54750	2.27849	1.87501	1.20002	1.24564	1.01367	1.23179	-1.02219	-1.15795	COBRA-like 3 protein precursor, putative, expressed	0.648446	0.360543	0.591331	0.691876	5.36518e-08	0.0155227	5.04975e-05
OsAffx.15339.1.S1_at	Os06g09820	2.27775	-1.02396	1.21776	-1.07267	-35.6537	-15.2867	-38.193	2.85213	cupin superfamily protein, putative, expressed	3.63156e-15	0.0930078	0.260908	0.0342744	1.16586e-07	0.235595	0.0439789
OsAffx.3617.1.S1_at	Os03g55890	2.27734	-1.15923	1.0851	1.04541	2.33613	6.16728	-1.07684	1.03318	ternary complex factor MIP1, putative, expressed	4.02637e-09	9.98283e-09	0.00643899	0.00143656	1.95442e-10	0.0667757	0.00311026
Os.49276.1.S1_at	Os01g72020	2.27701	1.35986	1.53059	1.37816	-5.76471	-3.44275	-1.27918	1.40523	BTBA3 - Bric-a-Brac,Tramtrack, Broad Complex BTB domain with Ankyrin repeat region, expressed	8.79481e-05	0.00210762	0.663351	0.472399	0.00306555	0.668868	0.0202062
Os.12412.1.S1_at	Os02g16500	2.27673	1.2112	1.50438	-1.06574	-1.22034	1.54033	-1.20142	1.07294	expressed protein	0.528063	0.835519	0.846823	0.139469	0.000140626	0.369929	0.0362457
OsAffx.4471.1.A1_at	Os05g29940	2.27621	1.90023	2.01419	2.15046	1.05343	1.26186	1.45889	1.05693	expressed protein	0.0249371	0.36075	0.677563	0.833614	0.00185702	0.998561	9.34218e-06
Os.26971.1.S1_at	Os01g66610	2.27173	1.5567	-1.40397	1.73959	-7.98997	-5.47512	-1.29049	4.31127	serine/threonine-protein kinase receptor precursor, putative, expressed	3.05546e-11	2.34298e-06	0.00706413	0.213804	4.77386e-15	0.0114559	0.000270048
Os.18381.1.S1_at	Os04g19740	2.2714	1.10357	2.53112	-1.2509	-4.05261	-1.96898	-2.35812	-1.51229	transketolase, chloroplast precursor, putative, expressed	0.000422891	0.0343123	0.614995	0.0237633	4.01263e-07	0.802889	0.0276061
Os.32267.1.S1_at	Os01g56330	2.27129	2.56733	1.34318	1.10297	-3.52638	-3.986	-2.61552	1.68903	TKL_IRAK_CrRLK1L-1.5 - The CrRLK1L-1 subfamily has homology to the CrRLK1L homolog, expressed	5.17594e-09	0.0354789	0.533721	0.882484	0.423104	0.00915235	6.9235e-05
Os.18724.1.S1_at	Os01g54620	2.27128	1.5402	1.34441	1.08171	1.58653	2.33961	-1.3298	1.10797	CESA4 - cellulose synthase, expressed	0.031626	0.00232885	0.78982	0.316549	0.427256	0.155493	0.0029216
Os.54957.1.S1_at	Os04g44780	2.26892	1.16785	1.47172	1.22172	-1.66917	1.16395	-1.22021	1.16315	beta-expansin precursor, putative, expressed	0.176057	0.755675	0.405267	0.150505	0.575847	0.494105	0.00381529
OsAffx.26738.1.S1_at	Os05g05040	2.26484	1.05731	1.42904	-1.12469	1.78678	3.82742	32.0422	-1.82377	expressed protein	2.14325e-12	1.33251e-08	0.637837	0.0347375	2.84406e-09	0.308765	0.0323658
Os.10041.1.S1_at	Os02g22480	2.26285	1.52359	-1.00575	-1.09082	-1.56508	-1.05378	1.16925	-1.84282	glycosyltransferase, putative, expressed	0.717506	0.0122933	0.429181	0.251335	2.36319e-11	0.00210486	0.00234735
Os.8201.1.S1_at	Os12g01380	2.26228	1.0729	1.08095	-1.16447	-1.14755	1.83745	-1.63828	1.29151	proteins of unknown function domain containing protein, expressed	0.116508	1.57569e-05	0.0776917	0.000556874	0.0162706	0.000628124	0.000798605
Os.56223.1.S1_at	Os01g16714	2.26117	1.47004	-1.01055	1.24247	1.2595	1.93733	-2.54377	1.55908	flavin monooxygenase, putative, expressed	0.00418482	2.12871e-06	0.190126	0.665642	0.00576963	0.0529527	0.00263585
Os.19281.1.S1_at	Os02g34690	2.26072	1.16438	1.25652	-1.15271	-1.63616	1.18666	-1.11973	-1.20715	transmembrane 9 superfamily member, putative, expressed	0.326787	0.0313804	0.232466	0.000359268	0.00168044	0.00132434	7.54747e-05
Os.14299.1.S1_at	Os03g60120	2.26037	2.27884	2.67591	2.56897	1.32055	1.30984	1.41461	1.37614	AP2 domain containing protein, expressed	5.69689e-07	0.277317	0.841424	0.881003	0.202631	0.219243	1.51531e-11
Os.9043.1.S1_at	Os06g03720	2.26008	-1.07172	2.45468	-1.1434	-1.07043	2.26281	-1.43587	-1.32174	ribonucleoside-diphosphate reductase small chain, putative, expressed	0.0978508	0.523728	0.880479	0.0269734	0.0210509	0.98521	0.0451152
Os.49714.1.S1_at	Os04g41950	2.25826	2.41148	1.65221	1.77408	1.44317	1.35147	1.66427	-1.0086	calcium-binding mitochondrial protein anon-60Da, putative, expressed	2.83064e-08	0.105465	0.982559	0.500742	3.28163e-06	0.00593341	3.56936e-10
Os.18640.1.S1_at	Os09g20000	2.25685	7.76596	2.68146	1.98495	-6.40338	-22.0345	-2.29776	1.68754	heavy metal-associated domain containing protein, expressed	8.33844e-12	6.88209e-08	0.0036254	0.0336066	5.31331e-10	0.00931769	5.56122e-09
Os.34512.1.S1_at	Os01g53910	2.25647	1.39073	1.46985	1.5646	1.02862	1.66895	1.3326	1.29576	dehydrogenase, putative, expressed	0.00123893	0.928295	0.165135	0.277226	7.79812e-07	0.401258	7.67801e-06
Os.27846.1.S1_at	Os03g52340	2.25582	1.89259	1.10984	1.12844	-2.1909	-1.83812	1.06146	-1.01499	endoplasmic oxidoreductin-1 precursor, putative, expressed	0.000590895	0.000359464	0.66168	0.688572	0.0594515	0.005455	0.000129476
Os.56954.1.S1_at	Os05g42120	2.25545	1.21814	1.44716	1.17955	-2.62343	-1.41689	-1.354	2.06678	heat shock protein, putative, expressed	5.23909e-05	0.0179607	0.334262	0.0585011	1.30785e-10	0.30361	0.000384089
Os.5044.1.S1_at	Os01g50410	2.25493	2.07929	1.39198	1.62012	-26.2515	-24.2069	-38.4441	4.81536	STE_MEKK_ste11_MAP3K.6 - STE kinases include homologs to sterile 7, sterile 11 and sterile 20 from yeast, expressed	3.39239e-11	0.242437	0.84767	0.949232	0.00870205	0.488751	0.0156405
Os.7103.1.S1_at	Os01g59740	2.25092	-1.2034	1.38492	-1.13643	-2.49786	1.08443	-2.41631	-1.1469	expressed protein	1.61405e-06	0.134015	0.182368	0.00103003	5.11805e-07	0.310761	0.0211678
OsAffx.14600.1.S1_at	Os05g08830	2.25067	2.4805	-1.07766	1.27568	-26.1431	-28.8128	-1.13869	-1.09327	expressed protein	1.23543e-07	4.42719e-06	0.855501	0.683824	1.43443e-10	0.178032	0.044755
Os.8908.1.S1_at	Os02g53320	2.24973	1.95823	1.74907	1.31216	-1.31653	-1.14594	-1.31304	-1.15686	universal stress protein domain containing protein, putative, expressed	0.0849248	0.719708	0.797104	0.411841	1.5197e-07	0.247467	4.96495e-05
Os.54617.1.S1_at	Os03g20460	2.24932	1.03938	1.22617	-1.44164	-1.2161	1.77954	-1.08708	1.13506	guanylate kinase, putative, expressed	0.00572632	0.939953	0.559635	0.000538852	5.72592e-11	0.00487217	0.0238532
Os.32736.1.S1_at	Os03g56820	2.24776	1.76958	1.39055	1.13973	-1.13154	1.12256	-1.38629	1.1278	fatty acid hydroxylase, putative, expressed	0.172048	0.222573	0.94005	0.356001	0.00658501	0.0547461	0.000139429
Os.10756.1.S1_at	Os03g14450	2.2475	1.97143	6.82873	5.66373	-1.14273	0.997656	1.40567	-1.12424	enolase, putative, expressed	0.00730493	0.00142774	0.881018	0.348842	5.87748e-12	3.89553e-06	2.79118e-11
Os.54303.1.S1_at	Os04g43300	2.24721	1.21809	2.06107	-1.17018	-1.45477	1.26815	-1.34673	-1.5001	BRCA1 C Terminus domain containing protein, expressed	0.813783	0.529816	0.7703	0.0765081	0.000952781	0.594133	0.0347678
Os.10701.1.S1_at	Os03g52630	2.24683	1.33062	1.13779	1.05025	-1.02624	1.64539	-1.2091	1.15379	endoglucanase, putative, expressed	0.338992	0.00120677	0.124117	0.016308	0.00933715	0.000959371	1.1214e-05
Os.29865.1.S1_at	Os01g56570	2.24611	2.97541	-1.0067	1.05008	-4.03834	-5.34958	-1.07862	-1.04621	xylosyltransferase, putative, expressed	1.12403e-05	0.000135223	0.77479	0.619554	2.47761e-08	0.012874	0.003816
Os.21790.1.S1_at	Os02g42134	2.24549	1.17605	1.25371	1.072	-1.9848	-1.03952	-1.09733	-1.05172	ARF GTPase-activating domain-containing protein, putative, expressed	0.000301241	0.00135993	0.0668415	0.00128609	2.14536e-05	0.00492713	4.69526e-06
Os.25444.1.S1_at	Os02g54030	2.24481	1.09428	-1.05452	-1.14572	1.30191	2.67075	1.09051	-1.05626	polygalacturonase, putative, expressed	2.21684e-06	0.000483593	0.0594235	0.00676099	9.19562e-06	0.000749123	0.00692909
Os.8821.1.S1_at	Os01g66720	2.24272	2.00516	-1.11387	1.05615	1.13914	1.2741	-1.22842	1.11252	NADP-dependent oxidoreductase, putative, expressed	0.28467	0.000299747	0.27983	0.842316	3.01275e-05	1.00975e-05	4.58465e-06
Os.25414.1.S1_at	Os07g30810	2.24147	1.32259	1.34306	1.19354	1.16272	1.97054	-1.02902	-1.00874	nucleobase-ascorbate transporter, putative, expressed	2.32409e-05	0.000275948	0.0945241	0.00342314	1.45896e-06	0.00524021	1.95077e-07
OsAffx.14345.1.S1_at	Os04g49490	2.24108	1.54184	1.05166	1.22579	1.94037	2.82036	4.18343	-3.785	protein phosphatase 2C, putative, expressed	1.32047e-08	0.0339749	0.327567	0.670755	5.7118e-11	0.0846397	0.00356427
Os.4194.1.S1_at	Os10g40430	2.23882	1.47905	1.39891	1.65328	1.3319	2.01608	-1.86248	-2.59307	LTPL139 - Protease inhibitor/seed storage/LTP family protein precursor, expressed	0.617107	0.0187876	0.627623	0.825188	9.97332e-11	0.762327	0.0434273
Os.10097.1.S1_at	Os04g17100	2.23662	2.10685	1.28125	1.09473	-2.4675	-2.32433	-1.93168	1.66125	heavy metal-associated domain containing protein, expressed	4.34006e-06	0.205279	0.883754	0.695999	0.00373427	0.0452639	0.000928683
Os.14290.1.S1_at	Os06g08750	2.23626	-1.02414	-1.10364	1.04122	-1.39715	1.63923	-1.29413	1.24665	integral membrane transporter family protein, putative, expressed	0.0766743	0.015072	0.0283516	0.0665473	0.278705	0.0299848	0.0306411
Os.56938.1.S1_at	Os03g24560	2.23462	-1.21039	3.56611	1.40337	1.02637	2.77609	5.6574	-11.4877	ompA/MotB, putative, expressed	2.83415e-05	0.00499713	0.967592	0.146308	4.46536e-07	0.437032	0.0487701
Os.9526.1.S1_at	Os12g06260	2.23397	1.27267	1.42991	1.23671	1.04871	1.84084	-1.54154	1.21623	harpin-induced protein 1 domain containing protein, expressed	0.777264	3.17578e-05	0.176033	0.0187062	0.000178631	0.131437	6.37876e-06
Os.49468.2.S1_at	Os01g62880	2.23128	-1.14017	1.21131	1.00593	1.10611	2.81399	-1.06098	-1.10699	oxidoreductase, aldo/keto reductase family protein, putative, expressed	0.000802138	0.00414193	0.11256	0.00720817	1.5062e-05	0.275459	0.0170429
Os.12705.1.S1_at	Os03g15890	2.22767	1.35833	1.93481	1.17628	-4.25529	-2.59468	-3.07335	1.88185	RNA recognition motif containing protein, expressed	7.0371e-09	0.0998316	0.996286	0.0429242	0.000116926	0.553297	0.000155005
Os.26802.1.S1_at	Os12g08130	2.22413	2.42767	1.0364	1.74548	-77.403	-84.4866	-4.6393	3.25724	amino acid transporter, putative, expressed	4.17812e-10	4.67811e-05	0.729843	0.579168	8.19639e-05	0.360581	0.0287391
Os.32192.1.S1_at	Os01g67090	2.22337	1.34101	1.26632	1.8004	1.39654	2.31543	-1.05376	1.81617	IQ calmodulin-binding motif domain containing protein, expressed	0.0482804	0.000576882	0.124597	0.737825	4.29945e-05	0.569069	0.000135794
Os.56653.1.S1_at	Os01g66250	2.22303	2.2467	-1.04776	1.35802	-3.52569	-3.56323	1.26742	-2.66968	S-locus-like receptor protein kinase, putative, expressed	0.00301164	0.00281699	0.739202	0.686783	2.80507e-11	0.185166	0.0278889
Os.17889.1.S1_at	Os05g46340	2.22156	3.58117	1.03838	1.18581	-11.841	-19.0878	-2.49857	2.81994	expressed protein	2.45613e-10	1.01812e-05	0.61927	0.368836	2.47554e-08	0.00762688	0.000558512
Os.11109.1.S1_at	Os09g28750	2.2212	1.06399	1.06612	1.3176	1.08714	2.26954	-1.42237	1.77262	gibberellin receptor GID1L2, putative, expressed	0.952602	1.41539e-06	0.00622977	0.0729683	0.00596445	0.08708	0.00010103
Os.11617.1.S1_at	Os05g49140	2.21882	2.81758	1.48552	1.54069	-2.33723	-2.96793	-1.98702	1.22562	CGMC_MAPKCMGC_2.8 - CGMC includes CDA, MAPK, GSK3, and CLKC kinases, expressed	1.22472e-05	0.367697	0.804774	0.694574	3.94835e-06	0.207647	0.000355391
OsAffx.2966.1.S1_at	Os02g45390	2.21694	4.51678	1.02214	1.48063	-2.21712	-4.51714	-1.03617	1.19337	RING-H2 finger protein, putative, expressed	4.197e-06	0.000606298	0.545973	0.0498414	3.97953e-05	0.00175206	1.70851e-05
OsAffx.6350.1.S1_at	Os09g20820	2.21528	1.36969	1.28469	1.01169	-1.27	1.27351	1.20134	-1.9399	enolase, putative, expressed	0.0454813	0.0691847	0.55601	0.0742013	2.00547e-11	0.0407438	0.000563837
Os.9194.1.S1_at	Os02g52040	2.21396	1.8725	1.59146	1.03454	-22.5665	-19.086	-14.3463	2.31461	phosphate-induced protein 1 conserved region domain containing protein, expressed	2.01967e-10	0.134238	0.807943	0.517608	0.00265326	0.356648	0.0276747
Os.5722.2.S1_at	Os09g24700	2.21252	1.17647	1.26083	1.23445	-2.75812	-1.46658	-1.5679	2.03417	expressed protein	7.73208e-09	0.0284784	0.0562115	0.0173295	1.48458e-11	0.0674001	1.05783e-05
Os.23411.1.S1_at	Os02g42660	2.21093	1.35273	1.64669	-1.12549	1.26876	2.07369	-1.49627	-1.21605	sphingolipid delta desaturase, putative, expressed	0.13057	0.0509636	0.874568	0.118793	0.000897809	0.329886	0.0193574
Os.53193.1.S1_at	Os04g58240	2.20925	2.04091	1.19181	1.02263	-7.40564	-6.84135	-1.04876	1.08412	expressed protein	8.98844e-09	4.1975e-08	0.889829	0.59625	2.77909e-11	0.00743928	0.000306789
Os.10377.1.S1_at	Os01g67180	2.20912	1.64691	1.54457	1.12276	1.00488	1.34791	1.32525	-1.46018	ribonuclease T2 family domain containing protein, expressed	4.78691e-05	0.0263766	0.941729	0.0393216	2.17241e-08	0.0159301	1.51425e-06
Os.10176.1.S1_at	Os07g10770	2.2045	1.35285	1.13729	1.10451	1.11579	1.81821	-1.22468	1.06842	CESA8 - cellulose synthase, expressed	0.0509571	2.12772e-05	0.084013	0.0223802	3.73092e-07	0.000686157	2.74644e-06
Os.49467.1.S1_at	Os02g13270	2.20426	1.55597	1.49354	1.24382	-1.34169	1.05586	1.22458	-1.00519	Mpv17 / PMP22 family domain containing protein, expressed	0.0924859	0.00178666	0.563316	0.0575181	0.447022	0.0332444	7.38729e-07
Os.11814.1.S1_at	Os03g50880	2.20309	-1.00925	1.53287	-1.0013	-2.39675	-1.07793	-1.49512	-1.12094	class I glutamine amidotransferase, putative, expressed	0.000177664	0.0668804	0.317516	0.00244034	4.77432e-09	0.359578	0.00100081
Os.49081.1.S1_at	Os02g15820	2.20259	1.2837	1.42632	-1.10346	-1.20481	1.42413	-1.20897	-1.11819	extra-large G-protein-related, putative, expressed	0.493619	0.817983	0.875099	0.0399745	0.000853455	0.124779	0.00400655
Os.12851.1.S1_at	Os01g14670	2.20225	1.71307	1.37948	1.29022	2.03846	2.62056	-1.31759	1.22994	Cupin domain containing protein, expressed	0.000112738	6.82623e-07	0.580153	0.341441	0.00881673	0.0246115	2.74092e-06
Os.54871.1.S1_at	Os08g39270	2.20022	1.58655	1.48551	-1.0199	-1.73671	-1.25232	-1.68608	1.12794	fasciclin domain containing protein, expressed	0.00289205	0.745851	0.888272	0.193814	0.108779	0.133949	0.0019318
Os.6435.1.S1_at	Os01g74152	2.19959	1.44941	-1.01038	-1.1553	-1.09927	1.38053	1.2814	-2.01418	haloacid dehalogenase-like hydrolase family protein, putative, expressed	0.0111785	0.222863	0.501948	0.202821	2.24977e-10	0.00328632	0.00846233
Os.55688.1.S1_at	Os02g09610	2.19915	2.03128	-1.12733	-1.03411	-1.41334	-1.30545	-2.10462	-1.03026	GDSL-like lipase/acylhydrolase, putative, expressed	0.000178372	0.0633717	0.811294	0.991347	1.00213e-05	0.0110091	0.0170816
Os.41251.1.A1_at	Os01g43140	2.19908	1.75855	-1.41708	1.14212	1.57214	1.96597	-1.60576	1.93028	lipase, putative, expressed	0.342422	2.72705e-06	0.148787	0.530662	0.000229254	0.00117938	0.00484877
OsAffx.28317.1.S1_at	Os07g07010	2.1983	1.12188	1.09454	-1.17971	-1.53216	1.2789	-1.00591	-1.25808	glucosyltransferase, putative, expressed	0.812372	0.136107	0.235332	0.0108422	0.000795286	0.00861989	0.0106946
Os.7141.1.S1_at	Os01g65210	2.19805	1.21051	-1.03605	-1.0679	-3.45349	-1.90191	-2.31962	4.45121	proton-dependent oligopeptide transport, putative, expressed	1.90091e-08	0.526334	0.209317	0.179628	3.23993e-14	0.0208565	0.0298297
Os.15725.1.S1_at	Os03g64050	2.19776	1.37612	1.47295	1.22121	-4.20116	-2.63055	-3.96621	3.87887	receptor protein kinase, putative, expressed	1.1268e-09	0.689549	0.591459	0.213594	9.27704e-10	0.32882	0.000684422
Os.4769.1.S1_at	Os02g08230	2.1967	2.71987	1.09695	1.79865	-5.375	-6.65513	-1.27559	4.65574	WAX2, putative, expressed	9.04561e-08	0.000162092	0.689874	0.306191	1.48024e-13	0.112611	0.00026417
Os.26543.1.S1_at	Os03g58110	2.19596	1.64762	1.36004	1.93332	1.50356	2.00396	-1.99823	1.02869	uncharacterized protein At4g06744 precursor, putative, expressed	0.153867	2.78064e-05	0.281844	0.916348	4.62156e-10	0.593155	0.000262233
Os.9238.2.S1_at	Os01g55260	2.19551	-1.22373	2.33476	-1.21527	-3.49188	-1.29969	-3.53949	-1.15726	AAA-type ATPase family protein, putative, expressed	6.63157e-08	0.940161	0.912133	0.000118716	4.32531e-08	0.880687	0.00215764
Os.8253.1.S1_at	Os10g09930	2.19545	1.40144	1.63552	1.42935	-1.51938	1.03105	-1.15329	1.12029	expressed protein	0.090935	0.488662	0.46543	0.188682	0.0245879	0.513112	3.42269e-05
Os.5675.1.S1_at	Os03g60110	2.19537	1.29505	1.16616	-1.12642	1.29123	2.18889	1.42354	1.0177	KH domain containing protein, putative, expressed	4.44702e-07	0.831654	0.447627	0.0182465	2.33161e-11	0.00455602	0.00093901
OsAffx.15160.1.S1_at	Os05g48890	2.19517	1.54702	3.37574	1.8285	2.60877	3.70176	-1.53146	-1.92086	fasciclin domain containing protein, expressed	0.0103051	0.00497383	0.806909	0.337397	1.1043e-09	0.529143	0.00117539
Os.46115.1.S1_at	Os05g29974	2.19482	1.51239	1.18698	1.44212	-1.91794	-1.32159	-2.08471	1.26467	lipase, putative, expressed	6.80599e-06	0.0965455	0.287524	0.732192	3.66525e-06	0.259399	0.00100457
Os.20980.1.S1_at	Os01g56180	2.1933	1.28925	1.56655	1.29342	-3.39206	-1.9939	-2.56176	1.11309	expressed protein	1.22233e-09	0.450796	0.351786	0.0504897	4.5734e-09	0.374783	2.61533e-05
Os.25035.1.S1_at	Os01g42510	2.19217	1.30448	1.28172	1.07178	-1.45008	1.15889	-1.27334	1.08096	expressed protein	0.0937436	0.822211	0.422723	0.104704	0.639561	0.100016	0.000946553
OsAffx.5224.1.S1_at	Os07g05830	2.19162	20.2886	1.00937	1.04113	-1.84263	-17.0579	1.00506	1.00592	zinc-finger protein, putative, expressed	0.00683391	0.0132131	0.172961	0.153086	0.000194026	0.0188265	0.00677888
Os.5091.1.S1_at	Os08g44750	2.19066	1.75952	3.77718	1.1781	3.55853	4.43047	-4.99593	-1.53423	auxin-induced protein 5NG4, putative, expressed	0.231758	2.42984e-06	0.236705	0.0894215	7.31826e-12	0.867763	0.000446595
Os.52999.1.S1_at	Os12g43810	2.19044	1.23358	1.16418	1.14173	1.16607	2.07058	4.21118	1.33129	expressed protein	2.43978e-09	1.73329e-05	0.184819	0.157486	7.52042e-13	0.0981145	0.00121912
OsAffx.7566.1.S1_at	Os12g12470	2.19021	2.11861	1.48943	1.15308	1.7375	1.79623	-1.14788	-1.62021	NADP-dependent oxidoreductase, putative, expressed	0.0330526	0.0469488	0.765833	0.65501	3.32345e-10	0.174358	0.00154397
Os.7804.1.S1_at	Os02g15230	2.18978	1.59837	1.32389	1.18957	-1.62624	-1.18703	-1.79792	1.05953	GDSL-like lipase/acylhydrolase, putative, expressed	1.20986e-06	0.104662	0.510439	0.190971	2.2263e-07	0.0134565	5.76145e-06
OsAffx.14529.1.S1_at	Os05g03830	2.18814	3.35784	1.40819	1.10404	-2.17977	-3.345	1.48406	-1.24674	aminotransferase, putative, expressed	0.00667732	3.18304e-07	0.152637	0.643282	0.0152554	0.00100541	3.34891e-06
Os.34815.1.S1_at	Os01g01780	2.188	1.31066	1.29688	1.11863	-2.37027	-1.41985	-1.31137	1.50514	exostosin family protein, putative, expressed	5.42179e-06	0.00659949	0.261139	0.0458251	8.18455e-09	0.0460424	6.48361e-05
OsAffx.25053.1.S1_at	Os03g11300	2.18609	1.04757	1.35521	1.2348	-1.44226	1.4469	2.67955	-1.31973	expressed protein	0.000278623	0.000660632	0.288059	0.194867	0.12135	0.606537	0.0160725
Os.49502.1.S1_at	Os08g15650	2.18522	1.38855	1.2839	1.38428	-7.49993	-4.76566	-4.01711	2.13374	expressed protein	6.39732e-12	0.0519535	0.223385	0.391985	0.70908	0.258495	0.00019388
OsAffx.14113.1.S1_at	Os04g33490	2.18492	1.33393	1.238	1.78678	-1.796	-1.09649	1.48426	1.51203	neutral/alkaline invertase, putative, expressed	0.513983	0.020026	0.149852	0.807223	3.06481e-05	0.60059	0.000470098
Os.51337.1.S1_at	Os06g39330	2.18268	1.40415	1.07537	1.12122	-7.39743	-4.75887	-3.85925	4.47726	UDP-glucoronosyl and UDP-glucosyl transferase domain containing protein, expressed	5.89216e-11	0.0557174	0.335697	0.427392	1.81884e-12	0.0788959	0.00554892
Os.20425.2.S1_at	Os12g25700	2.18199	1.24977	1.4711	1.04909	-1.32702	1.31566	-1.22446	1.00864	UDP-glucose 6-dehydrogenase, putative, expressed	0.649018	0.753798	0.321683	0.000517822	0.00473945	0.0146466	1.10212e-06
Os.51653.1.S1_at	Os05g11060	2.18114	1.1551	1.63165	-1.04157	-1.86609	1.01189	-1.66248	-1.036	galactosyltransferase family protein, putative, expressed	1.49536e-05	0.52488	0.687006	0.000130208	1.65377e-08	0.063847	4.93664e-06
Os.2215.1.S1_at	Os01g70210	2.17979	1.86477	1.32896	1.22893	-1.66585	-1.4251	1.12984	1.2861	CRAL/TRIO domain containing protein, expressed	0.243125	0.0324334	0.916044	0.69883	1.59059e-05	0.182062	0.00183623
Os.6313.1.S1_at	Os04g52370	2.179	1.32239	1.16873	-1.13971	1.42275	2.34437	-1.22512	-1.15089	UTP--glucose-1-phosphate uridylyltransferase, putative, expressed	4.18026e-05	1.66344e-05	0.42763	0.00506063	4.51506e-10	0.000679158	0.000122078
OsAffx.22801.1.S1_at	Os01g03890	2.17488	1.24329	-1.14868	1.06681	0.998744	1.7471	-1.01005	-1.03225	DUF260 domain containing protein, putative, expressed	0.229999	0.0207826	0.0896557	0.361126	2.47441e-05	0.00750984	0.00833111
Os.50494.1.A1_at	Os06g50180	2.17392	1.5994	1.06873	1.08048	1.21624	1.65313	1.44645	-1.40536	DUF803 domain containing, putative, expressed	8.36401e-06	0.911405	0.28689	0.345529	6.42444e-09	0.0011349	3.69115e-05
Os.20404.1.S1_at	Os01g16146	2.17161	1.03148	1.09829	1.44634	-2.10935	0.998096	-1.36796	1.56312	phenazine biosynthesis protein, putative, expressed	0.000230602	0.697424	0.0732427	0.345689	0.189377	0.469208	0.00464291
Os.10240.1.S1_at	Os01g65680	2.17141	-1.09033	1.44526	-1.00558	-1.41638	1.67155	-1.46623	-1.35635	4,5-DOPA dioxygenase extradiol, putative, expressed	0.313545	0.0367245	0.153034	0.000492941	1.95793e-11	0.317666	0.000573534
Os.11264.1.S1_at	Os03g15630	2.17117	1.57314	1.25936	1.10461	-1.30645	1.05641	-1.30194	1.03257	harpin-induced protein 1 domain containing protein, expressed	0.0052816	0.371104	0.463927	0.0831101	1.34184e-07	0.00163855	2.20851e-06
Os.35434.1.S1_at	Os01g60850	2.17097	1.16661	1.03911	3.07068	-1.17193	1.58791	1.50186	-1.68003	expressed protein	0.96387	0.45682	0.129085	0.612996	1.35724e-07	0.819719	0.0170612
Os.20775.1.S1_at	Os09g32510	2.16931	-1.10747	1.02034	-1.20389	-1.84417	1.30272	-1.82011	1.64447	BHLH transcription factor, putative, expressed	1.14447e-05	0.0143072	0.0532436	0.000972919	3.23785e-09	0.00673918	0.0477183
Os.36802.1.S1_at	Os01g17470	2.16835	1.42385	-1.31158	1.04303	-1.68745	-1.10806	-1.27861	2.94279	plastocyanin-like domain containing protein, putative, expressed	8.32601e-05	0.555404	0.0982051	0.768078	3.91802e-13	0.00121714	0.00929791
Os.6444.1.S1_at	Os10g23100	2.16693	1.06823	1.23661	-1.08466	-1.83551	1.10516	-1.39437	-1.02082	ras-related protein, putative, expressed	0.00015163	0.488976	0.141523	0.000443265	0.972503	0.00628005	0.000154445
Os.4078.1.S1_at	Os08g08840	2.16636	-1.04644	1.8243	1.40643	-1.98323	1.14306	-1.14738	-1.43427	phosphate/phosphate translocator, putative, expressed	0.00479123	0.0121857	0.0467231	0.000184336	3.79353e-14	0.375104	4.05015e-07
Os.52954.1.S1_at	Os08g17370	2.16553	1.01313	1.27814	-1.00087	62.7173	134.057	52.502	-7.2538	transmembrane 9 superfamily member, putative, expressed	2.31553e-23	1.70674e-05	0.0135694	2.6788e-05	6.7089e-06	0.00399106	2.93375e-06
Os.47742.1.S1_at	Os05g32960	2.16552	1.62758	1.10415	1.16328	-1.12412	1.18361	-1.63972	1.57996	expressed protein	0.00594722	0.00561373	0.432773	0.564562	0.062159	0.0231193	0.000447065
Os.53258.1.S1_at	Os03g60220	2.16548	2.65619	-1.06305	1.70693	-5.91642	-7.25709	-1.75019	1.5493	DUF567 domain containing protein, putative, expressed	4.61416e-08	0.00350492	0.617652	0.308634	5.66767e-07	0.107486	0.00194007
Os.55193.1.S1_at	Os12g42280	2.16364	3.49408	1.15503	1.16057	1.51848	-1.0635	1.39153	-1.12671	9-cis-epoxycarotenoid dioxygenase 1, chloroplast precursor, putative, expressed	0.115334	0.672759	0.59859	0.555689	0.534607	0.0553358	0.00428927
Os.12866.1.S1_at	Os02g48360	2.1633	1.0397	1.46042	-1.24919	-1.12962	1.84195	-1.72666	-1.08339	pyrophosphate--fructose 6-phosphate 1-phosphotransferase subunit alpha, putative, expressed	0.995673	0.0333751	0.823923	0.0134246	0.0321795	0.253145	0.0387457
Os.49503.1.S1_at	Os03g27080	2.16323	-6.34639	-1.05083	-5.30209	-84.932	-6.18645	-25.1095	2.02873	calmodulin-binding transcription activator 2, putative, expressed	4.0003e-09	0.150211	0.422711	0.00180009	0.00769341	0.603475	0.0138091
Os.24748.1.A1_at	Os03g10340	2.16038	1.11656	1.23719	1.02072	-1.71314	1.12942	1.20772	1.17181	40S ribosomal protein S3a, putative, expressed	0.516034	0.00139247	0.168575	0.00997271	2.50451e-10	0.0527268	0.000517731
Os.15360.1.S1_at	Os04g41310	2.16021	1.64725	1.51487	1.18906	-14.8569	-11.329	-1.28273	1.11865	STRUBBELIG-RECEPTOR FAMILY 8 precursor, putative, expressed	4.18697e-10	1.02445e-08	0.96111	0.329307	6.55776e-05	0.213506	0.000303493
Os.24543.1.S1_at	Os02g38340	2.15937	1.34647	1.41043	-1.03206	-1.41878	1.13036	-1.38109	-1.0457	actin, putative, expressed	0.0246688	0.85833	0.754403	0.00460998	8.80758e-06	0.0110591	2.07352e-05
Os.7043.1.S1_at	Os12g35670	2.15925	1.75542	2.07319	1.51714	-2.31638	-1.88316	-2.75553	1.48956	RALFL4 - Rapid ALkalinization Factor RALF family protein precursor, expressed	1.36121e-07	0.529245	0.845522	0.299758	0.00409151	0.700482	1.06726e-05
Os.37689.1.S1_at	Os12g38440	2.15737	1.96992	6.15107	1.24017	-19.095	-17.4358	-3.197	1.28951	XH domain containing protein, expressed	6.32691e-06	0.000246309	0.258536	0.232912	0.0225549	0.667482	0.00565073
Os.48105.1.A1_at	Os06g15620	2.15704	1.51308	1.63592	-1.03908	-2.1733	-1.52449	-1.39461	-1.10627	GASR7 - Gibberellin-regulated GASA/GAST/Snakin family protein precursor, expressed	0.00765072	0.0407657	0.792246	0.152192	0.318509	0.262996	0.00373139
OsAffx.4763.1.S1_at	Os06g08170	2.15397	1.55469	-1.18605	1.44394	-7.90101	-5.70278	-2.38523	1.57364	transporter, major facilitator family, putative, expressed	1.21492e-08	0.021178	0.243032	0.769432	0.000205627	0.211706	0.0350644
Os.55806.1.S1_at	Os05g20930	2.15373	1.0084	-1.06504	1.49312	1.55645	3.32425	1.47258	-4.02838	ZOS5-07 - C2H2 zinc finger protein, expressed	0.000388676	0.0137243	0.0864195	0.604301	1.2822e-15	0.461052	0.0372934
Os.51521.1.S2_at	Os06g43980	2.15359	2.57744	1.26396	-1.78054	-1.42003	-1.69951	1.33584	-1.83491	expressed protein	0.337763	0.00121829	0.184683	0.391446	0.481415	0.00733833	0.0346813
Os.46795.1.S1_at	Os10g33670	2.15285	1.06672	1.19476	1.28797	-1.49232	1.35239	1.01378	1.2652	expressed protein	0.691482	0.905004	0.156188	0.227682	0.109752	0.418199	0.00607826
Os.6727.1.S1_at	Os05g19670	2.15243	1.30377	1.53819	1.33132	2.21662	3.65949	1.02976	1.0865	Cupin domain containing protein, expressed	2.8556e-07	1.10444e-05	0.323499	0.0807212	1.58479e-05	0.393129	2.44564e-05
Os.18455.1.S1_at	Os02g21640	2.1466	1.14144	1.51086	1.44369	1.20242	2.26129	1.25263	1.39589	expressed protein	0.0383373	0.50562	0.545864	0.460021	0.000227655	0.910328	0.0435723
Os.50587.1.S1_at	Os05g03960	2.14613	3.89236	-1.53469	2.31164	-128.209	-232.528	-13.9854	22.2293	expressed protein	1.1713e-11	0.00114319	0.587604	0.127131	3.41211e-10	0.183163	0.0193477
Os.7004.1.S1_at	Os12g13340	2.14412	1.44766	1.18463	1.1764	-3.51272	-2.3717	-1.36344	1.71307	expressed protein	2.57484e-07	0.000472854	0.368605	0.366327	9.73109e-11	0.0761484	0.000627255
Os.48830.1.S1_at	Os07g38490	2.14348	1.16111	1.34727	1.16074	1.06618	1.96824	-1.28068	1.22273	GDP-fucose protein-O-fucosyltransferase 2, putative, expressed	0.017491	1.07183e-05	0.0621502	0.00111089	0.15418	0.0324934	9.93557e-07
Os.53665.1.S1_at	Os02g52370	2.14126	1.10437	1.38765	-1.15648	-1.35324	1.43279	1.01316	-1.64944	armadillo/beta-catenin repeat family protein, putative, expressed	0.0819732	0.194388	0.676982	0.00998126	2.70788e-06	0.135782	0.00809725
Os.22839.1.S2_at	Os06g48200	2.14027	1.72114	1.07441	1.12488	-30.3682	-24.4212	-1.31505	1.26598	glycosyl hydrolases family 16, putative, expressed	2.02543e-10	1.33423e-08	0.698523	0.780565	2.02868e-10	0.0965511	0.0105646
Os.7850.1.S1_at	Os11g42550	2.1398	2.48139	2.16015	-1.00658	1.62949	1.40517	-3.28879	8.37828	dirigent, putative, expressed	0.0927149	0.00016255	0.163372	0.329954	1.69157e-14	0.173043	0.000165228
Os.8871.1.S1_at	Os08g32660	2.13787	-1.20698	1.50286	1.0205	-1.7475	1.4766	1.19528	-1.24378	expressed protein	0.0143717	0.00124884	0.104061	0.000183048	0.000593757	0.621369	0.000599585
Os.16895.1.A1_at	Os03g17300	2.13745	1.36723	1.59383	1.6916	-16.2489	-10.3936	-2.00326	1.9533	TKL_IRAK_CrRLK1L-1.7 - The CrRLK1L-1 subfamily has homology to the CrRLK1L homolog, expressed	1.18254e-09	5.91338e-06	0.453188	0.542482	4.34464e-07	0.912656	0.00141349
Os.8977.1.S1_at	Os06g50040	2.13738	-1.63143	1.18138	1.63479	1.29196	4.50505	1.43832	1.08414	OsSAUR29 - Auxin-responsive SAUR gene family member, expressed	2.10682e-07	0.000124121	0.000294374	0.00795821	0.00166296	0.284912	0.00335749
OsAffx.27371.1.S1_at	Os05g48670	2.13303	1.72217	-1.08759	1.247	-2.74471	-2.21603	-1.50202	1.08455	OsFBT10 - F-box and tubby domain containing protein, expressed	2.5233e-06	0.127603	0.349882	0.871146	3.45231e-07	0.0450573	0.00564242
OsAffx.5738.1.S1_at	Os08g07620	2.13296	3.56819	1.01109	-1.58846	-12.4283	-20.791	-7.75577	-1.9575	expressed protein	2.6018e-10	0.0101491	0.230168	0.962647	4.71351e-13	0.00492444	0.0331783
Os.7265.1.S1_at	Os11g06410	2.1314	-1.05896	1.10336	-1.10771	-2.09711	1.07627	-1.04006	1.11727	homeodomain, putative, expressed	0.0374228	0.0107271	0.124487	0.00477038	1.15587e-06	0.0474053	0.0240121
Os.5214.1.S1_at	Os05g32120	2.12972	1.19736	1.28214	-1.03155	-1.05057	1.69306	1.0599	-1.22765	alpha 1,3-xylosyltransferase, putative, expressed	0.00479044	0.790582	0.418546	0.0210933	0.00113236	0.0591942	0.00116278
Os.9681.1.S1_at	Os11g38010	2.1294	1.41636	1.07052	-1.05978	-3.50703	-2.33268	-6.67426	5.21893	targeting protein for Xklp2, putative, expressed	6.08108e-11	0.000644011	0.556435	0.275412	1.42581e-07	0.0235109	0.00917577
Os.5844.1.S1_at	Os09g30280	2.12893	1.64767	1.44733	-1.2035	-2.12397	-1.64383	-1.5829	-1.10528	glycosyl transferase 8 domain containing protein, putative, expressed	0.0030328	0.0877309	0.654971	0.221127	0.647961	0.10982	0.0128366
Os.4807.1.S1_at	Os04g54200	2.12796	2.03443	1.07115	1.54194	-5.12296	-4.8978	-1.6004	1.20225	diacylglycerol kinase, putative, expressed	1.69435e-08	0.000663905	0.478776	0.555374	2.09188e-08	0.110572	0.000553276
Os.21565.1.S1_at	Os08g29710	2.12665	1.12281	1.51978	1.01535	-1.34214	1.41121	-1.38974	-1.03526	galactosyltransferase family protein, putative, expressed	0.212515	0.0952559	0.286333	0.000152497	7.7176e-06	0.061557	3.16179e-06
Os.52971.1.S1_at	Os04g01960	2.12637	1.00072	1.12389	1.35175	1.30783	2.77891	-1.4519	1.77502	expressed protein	0.329268	5.60572e-05	0.11404	0.283485	0.0130965	0.498895	0.0111546
Os.20213.1.S1_at	Os01g42480	2.12548	1.20933	1.16271	1.14498	-1.2283	1.43089	-1.08687	1.0386	Yip1 domain containing protein, expressed	0.994651	0.171707	0.095166	0.0387343	0.0497375	0.0227465	5.37179e-05
Os.47329.1.A1_at	Os05g11900	2.12447	1.28292	-1.06604	1.10819	-2.30258	-1.39048	-1.28727	1.05299	expressed protein	1.71586e-06	0.07913	0.0946723	0.338793	1.57137e-07	0.00720063	0.00147476
Os.18041.1.S1_at	Os02g51730	2.12391	4.14045	1.16186	4.39117	1.19765	-1.62772	-1.08439	-11.6442	dnaJ homolog subfamily C member 7, putative, expressed	0.202104	0.440233	0.752157	0.319696	3.47081e-10	0.785907	0.0277035
Os.23248.1.A1_at	Os04g46560	2.1219	1.28306	-1.2108	1.51819	1.61064	2.66364	1.4106	1.41634	lactate/malate dehydrogenase, putative, expressed	0.00565714	0.0191799	0.141721	0.872801	0.0260609	0.277705	0.0365455
Os.1678.1.S1_at	Os01g07420	2.11449	1.72127	2.15518	1.43183	2.21459	2.72051	-1.13782	-1.51434	hydrolase, alpha/beta fold family protein, putative, expressed	2.22829e-06	4.80266e-05	0.595326	0.100238	3.91854e-13	0.654882	8.63209e-07
Os.47971.1.A1_at	Os05g49350	2.11309	1.54751	1.28277	1.40252	-4.37682	-3.20534	-4.19892	4.11278	DUF1645 domain containing protein, putative, expressed	1.33024e-11	0.318855	0.311293	0.558801	2.24936e-08	0.164743	5.41473e-05
Os.8837.1.S1_at	Os02g33770	2.11148	1.47399	1.19612	1.47699	-1.69925	-1.18622	1.47517	1.14618	homeodomain, putative, expressed	0.503323	3.30498e-05	0.0792469	0.565995	7.83406e-06	0.0462903	1.52388e-06
Os.13516.1.S1_at	Os12g05540	2.11101	4.24742	1.44638	1.24447	10.5291	5.23305	1.07214	-2.3414	Ser/Thr protein phosphatase family protein, putative, expressed	1.00233e-05	0.000134848	0.356597	0.53338	8.20338e-12	0.100571	0.00177122
Os.5012.1.S1_at	Os01g40860	2.10766	1.25908	1.10072	1.07333	-1.09486	1.52893	-1.47562	-1.92168	aldehyde dehydrogenase, putative, expressed	0.28608	0.0226787	0.35864	0.33372	3.68904e-11	0.159534	0.0190523
Os.57012.1.S1_at	Os03g64100	2.1066	1.14311	1.10885	1.05077	-4.14705	-2.25032	-1.03225	1.02667	expressed protein	1.15892e-06	5.45046e-06	0.179386	0.103397	0.033408	0.0848716	0.00568508
Os.25521.2.S1_at	Os10g20510	2.10613	1.18104	-1.38086	1.31855	-1.20997	1.47382	-1.1928	1.29379	expressed protein	0.0123112	0.00133564	0.00773619	0.957206	0.000350993	0.0135863	0.0110833
Os.27673.1.S1_at	Os03g14730	2.10559	3.58179	1.15441	1.30049	1.54903	-1.09816	1.18085	1.1718	gibberellin receptor GID1L2, putative, expressed	0.0842509	0.713835	0.33475	0.142151	5.19057e-07	0.000913383	4.67381e-06
OsAffx.17942.1.S1_at	Os09g28160	2.10484	3.14381	-1.0476	1.35097	-11.1552	-16.6616	-3.01663	1.81802	phosphate carrier protein, mitochondrial precursor, putative, expressed	3.50756e-08	0.00548486	0.965052	0.460106	3.50488e-05	0.140982	0.0228314
Os.32123.1.S1_at	Os01g02930	2.1036	1.25633	2.77249	1.58967	-1.116	1.50037	-9.2347	1.20212	glycosyltransferase protein, putative, expressed	3.87885e-06	2.94882e-06	0.961327	0.14336	1.84039e-08	0.468538	0.000555749
Os.49640.1.S1_at	Os02g57480	2.1032	-1.30161	1.25802	1.07739	-1.19375	2.29324	1.01998	-1.23535	transferase family protein, putative, expressed	0.000322304	0.0386944	0.00543972	0.000185987	3.52966e-09	0.484999	0.00146137
Os.12690.1.S1_at	Os10g31950	2.1031	2.20435	1.36527	1.36768	-1.79832	-1.8849	-1.11521	1.01946	3-ketoacyl-CoA thiolase, peroxisomal precursor, putative, expressed	0.000253571	0.00931726	0.927532	0.909944	2.99463e-08	0.0383799	1.27044e-05
Os.50400.1.S1_at	Os05g35060	2.10178	1.05923	1.7026	1.05746	-1.39378	1.42365	-1.0979	-1.92758	DUF803 domain containing, putative, expressed	0.060203	0.128636	0.334809	5.07298e-05	4.55371e-15	0.350187	1.26592e-06
Os.12663.1.S1_at	Os10g29620	2.09889	-1.17604	1.10881	1.07537	-2.12448	1.16188	-1.17113	1.00599	tyrosine protein kinase domain containing protein, putative, expressed	0.000187571	0.120046	0.00427289	0.00099093	7.4419e-05	0.134284	0.00184518
Os.7747.1.S1_at	Os01g62300	2.09881	-1.11818	1.3707	1.03199	-2.39405	-1.02011	-1.42887	1.32392	SLT1 protein, putative, expressed	1.56204e-05	0.0624698	0.103789	0.000747723	1.88825e-07	0.356622	0.000824318
Os.14667.2.S1_at	Os05g38250	2.09831	1.10624	1.22954	1.31415	-1.65641	1.14513	-1.39208	1.23158	membrane associated DUF588 domain containing protein, putative, expressed	1.18328e-05	0.0716585	0.0130347	0.0188904	3.92502e-08	0.158987	5.84535e-06
Os.1479.1.S1_at	Os07g48980	2.09706	-1.00063	2.47713	1.03701	-3.11487	-1.48442	1.03016	-1.45435	nicotianamine synthase, putative, expressed	0.153911	6.85928e-05	0.840986	0.00676373	0.00295149	0.728031	0.00204029
Os.20580.1.S1_at	Os02g55870	2.09652	1.32721	1.64244	-1.0193	1.19948	1.89476	-1.85812	1.00725	heparanase-like protein precursor, putative, expressed	0.758353	0.000312889	0.906018	0.0230291	3.92139e-05	0.233855	0.000420809
Os.4338.1.S1_at	Os03g03820	2.09577	1.88604	2.07085	2.13565	-1.02174	1.08756	1.28685	1.15881	adenylate kinase, putative, expressed	0.00264056	0.0245157	0.518451	0.705116	7.24483e-06	0.582076	1.58281e-10
OsAffx.24583.1.S1_at	Os02g35060	2.09133	1.00795	1.71118	1.24869	1.19834	2.48635	1.46342	-1.16738	RNA methyltransferase protein, putative, expressed	1.0574e-08	0.94732	0.155275	0.000555392	0.000467079	0.963717	3.88601e-06
Os.57343.1.S1_at	Os02g50110	2.09066	7.01243	1.45538	2.76914	-41.2263	-138.28	-55.9889	14.2507	expressed protein	1.66042e-09	0.977596	0.777083	0.327425	0.785659	0.471467	0.0136537
Os.16089.1.A1_at	Os05g32320	2.08923	1.57524	1.2724	1.29294	-1.46931	-1.10784	-1.23172	1.27623	integral membrane transporter family protein, putative, expressed	2.89521e-06	0.711386	0.143042	0.145412	0.0003149	0.000647014	1.45396e-08
Os.37113.1.S1_at	Os01g61330	2.08884	2.17099	1.17733	1.1285	-2.50103	-2.59939	-2.09378	2.25182	ankyrin homolog precursor, putative, expressed	1.80649e-06	0.372636	0.910301	0.995042	1.64001e-08	0.0552265	0.00217689
Os.9680.1.S1_at	Os10g21910	2.08723	-1.07688	1.03261	1.01967	-2.05409	1.09426	1.00505	1.41518	acetyl-CoA carboxylase, putative, expressed	0.00393023	0.00439987	0.0067331	0.0021248	2.15635e-12	0.0174626	0.00238107
Os.1311.1.S1_at	Os02g02410	2.08674	-1.01557	1.21245	-1.28266	-1.67933	1.26195	1.23708	-1.67233	DnaK family protein, putative, expressed	0.0306808	0.000747731	0.371127	0.00172547	0.0105374	0.0313328	0.0329797
Os.8575.1.S1_at	Os12g08200	2.0864	-1.14352	1.31225	-1.128	2.61542	6.23998	1.21305	-1.23948	expressed protein	6.87526e-09	2.2879e-05	0.248998	0.00432788	0.00720054	0.313867	0.0418215
Os.51814.1.S1_at	Os06g44180	2.0861	1.28492	1.13489	1.31493	-4.13526	-2.54708	1.30498	-1.0418	NAD dependent epimerase/dehydratase family protein, putative, expressed	2.88967e-06	3.16876e-07	0.145642	0.383794	0.874786	0.149978	0.000339096
OsAffx.26647.1.S1_at	Os04g57780	2.08557	2.29349	2.30017	2.88178	1.3526	1.22998	1.19754	2.90049	tetratricopeptide repeat domain containing protein, expressed	0.0227031	0.193669	0.73983	0.382742	1.51027e-11	0.375981	1.31302e-08
Os.22624.1.A1_at	Os02g43920	2.08495	1.05325	3.88898	-1.17389	4.05645	8.02991	-1.01291	-1.20784	cell division cycle protein 23, putative, expressed	1.00438e-05	0.0338765	0.439528	0.041632	0.00598586	0.706518	0.0377325
Os.18483.1.S1_at	Os02g37910	2.08344	1.98499	2.06598	1.86486	1.24698	1.30883	1.24434	1.12417	expressed protein	3.46746e-05	0.812251	0.84767	0.524297	0.000207371	0.784926	2.33972e-09
Os.53236.1.S1_at	Os02g43170	2.0829	2.39388	-1.78465	1.56758	-1.85126	-2.12766	-1.13721	-1.0467	B-box zinc finger family protein, putative, expressed	5.90168e-05	0.882528	0.193683	0.0872352	7.82702e-09	0.0136704	0.0161513
OsAffx.26387.1.S1_at	Os04g39210	2.08201	1.53364	1.82502	1.62036	-1.014	1.33882	1.78513	-1.63453	agmatine deiminase, putative, expressed	8.24677e-05	0.00743816	0.66565	0.319668	6.48826e-08	0.860652	5.87431e-06
OsAffx.3012.1.S1_at	Os02g49550	2.08199	1.85284	-1.00062	1.7185	-1.06496	1.05514	-1.40204	2.03046	zinc finger, C3HC4 type domain containing protein, expressed	5.89295e-05	0.00018503	0.0750799	0.189899	0.9346	0.012955	2.06507e-06
Os.5079.1.S1_at	Os05g06110	2.0819	1.41059	1.58214	1.56117	-1.3632	1.08267	1.05481	1.10105	villin, putative, expressed	0.696123	0.246166	0.317028	0.312122	0.647941	0.649608	1.02682e-05
Os.19524.1.S1_at	Os08g10510	2.08118	1.49798	1.40995	-1.05621	-1.38142	1.00573	0.999448	-1.62876	aminotransferase, putative, expressed	0.850481	0.115392	0.915303	0.214732	6.05796e-07	0.15718	0.00610602
Os.18729.1.S1_at	Os04g45610	2.0801	1.27817	1.53865	1.20025	-1.33624	1.2179	1.08811	-1.02307	expressed protein	0.0650374	0.0150706	0.300091	0.0032036	0.0149222	0.143433	5.89526e-07
Os.6237.1.S1_at	Os05g02480	2.07998	1.37961	1.30557	1.05375	-1.36228	1.10672	-1.63892	-1.01773	expressed protein	0.0769117	0.336202	0.812869	0.401912	5.91441e-05	0.342337	0.0371932
Os.49559.1.S1_at	Os08g39490	2.07937	1.14484	1.21354	1.03946	1.30127	2.36348	1.07218	-1.12267	expressed protein	3.52406e-05	0.00809775	0.200983	0.0298907	0.000177451	0.0769927	0.00102346
Os.18001.1.S1_at	Os01g44040	2.07633	1.05672	1.3768	-1.08713	-1.25881	1.56091	-1.43039	1.00267	CAS1 domain-containing protein 1 precursor, putative, expressed	0.56759	0.0116311	0.235883	0.000149646	0.0242865	0.0220682	5.40186e-05
Os.26955.1.S1_at	Os08g39150	2.07469	-1.04495	1.3319	1.14344	-1.75774	1.23337	-2.49367	1.1769	expressed protein	1.75896e-06	0.000453382	0.146244	0.0158501	5.23425e-05	0.475575	0.00206813
Os.10118.1.S1_at	Os09g38030	2.0746	1.51436	1.67536	1.48641	-1.55407	-1.1344	1.08613	1.03757	UTP--glucose-1-phosphate uridylyltransferase, putative, expressed	0.113142	0.000407597	0.417017	0.0727926	0.00341848	0.350654	4.49294e-08
Os.12965.1.S1_at	Os09g25290	2.07399	2.04597	1.09374	1.17492	1.20933	1.2259	1.02923	-1.76425	methyladenine glycosylase, putative, expressed	0.178197	0.18278	0.844313	0.880744	1.13075e-13	0.00369893	5.34723e-05
Os.52194.1.S1_at	Os02g58480	2.07387	1.80303	-1.26569	1.34652	1.39286	1.60209	1.59208	1.30245	sucrose synthase, putative, expressed	0.0111911	0.379822	0.24138	0.481801	1.12155e-06	0.0366339	0.00952996
Os.55360.1.S1_at	Os02g50710	2.07055	1.86214	2.58904	2.32362	-34.7487	-31.251	-6.52316	2.82091	expressed protein	3.79946e-11	0.000123597	0.998482	0.78937	3.12013e-08	0.586844	0.000225683
Os.56104.1.A1_at	Os02g39490	2.06917	2.91283	-2.06237	1.323	-1.53713	-2.16386	1.53757	-1.15012	carbonyl reductase 3, putative, expressed	0.02713	0.0977379	0.396878	0.0895503	5.28574e-06	0.00681222	0.0483603
Os.6752.1.S1_at	Os05g39670	2.0689	1.25401	1.40575	1.22221	-1.74784	-1.05941	-1.76617	1.13674	prenylated rab acceptor, putative, expressed	4.75806e-08	0.0450478	0.148947	0.00573206	1.60385e-05	0.0755623	6.58963e-07
Os.23683.1.A1_at	Os01g55860	2.06832	1.58138	-1.37946	1.266	-2.75217	-2.10423	-2.07685	1.34081	expressed protein	1.26158e-07	0.562481	0.166709	0.586262	0.0116118	0.0290933	0.0293293
Os.34471.1.S1_at	Os01g64310	2.06786	3.65232	2.81694	1.69957	-58.763	-103.789	-22.3236	9.57104	no apical meristem protein, putative, expressed	1.00156e-08	0.0446719	0.549319	0.972475	6.45812e-05	0.802868	0.0228045
Os.25587.1.S1_at	Os04g57310	2.06543	1.57541	1.61517	1.27741	-1.71979	-1.31177	-1.35342	2.19337	thiol-disulphide oxidoreductase DCC, putative, expressed	0.000292931	0.120871	0.930416	0.166025	2.63663e-12	0.235154	7.21887e-06
Os.3416.1.S1_at	Os06g04280	2.06519	1.48232	1.13464	1.17537	-1.51391	-1.08663	-1.02178	-1.00552	3-phosphoshikimate 1-carboxyvinyltransferase, chloroplast precursor, putative, expressed	0.0647287	0.20338	0.372994	0.461568	0.000712824	0.0539514	0.00062281
Os.55388.1.S1_at	Os04g36600	2.06216	-1.11993	-1.03382	1.388	1.71283	3.95574	1.27983	1.28122	DUF538 domain containing protein, putative, expressed	3.30175e-08	9.21152e-07	0.000527299	0.0842367	1.55317e-06	0.284142	0.000760426
Os.17304.1.S1_at	Os12g01510	2.0615	-1.0942	1.18766	1.08524	-1.21175	1.86152	-1.93199	-1.06435	MRH1, putative, expressed	0.0107045	6.48028e-05	0.107896	0.0199756	2.51517e-08	0.342317	0.0112407
Os.46008.1.S1_at	Os01g13320	2.06049	1.3174	1.60122	1.15809	-1.00598	1.55476	-1.22194	1.32169	pectinesterase, putative, expressed	0.203845	0.101786	0.770724	0.0461177	2.70739e-08	0.342851	8.80012e-05
Os.40421.1.S1_at	Os01g20780	2.05995	2.24583	1.38833	1.45881	-1.05024	-1.145	-1.63314	-1.30701	anther-specific protein SF18 precursor, putative, expressed	0.0276352	0.138653	0.965007	0.846506	2.0681e-08	0.282696	0.00118531
Os.9037.1.S1_at	Os01g50010	2.05929	1.38367	1.01958	1.00163	-1.44471	1.03016	-1.70393	1.08756	clathrin assembly protein, putative, expressed	3.23341e-05	0.0171645	0.24886	0.233928	0.00612925	0.00398416	0.00101182
OsAffx.4110.1.S1_at	Os04g47290	2.05927	1.76459	1.86388	2.02678	-3.17691	-2.72229	1.2705	3.5134	amine oxidase, putative, expressed	3.5675e-05	2.4045e-06	0.590698	0.868714	6.12295e-15	0.934992	1.81389e-06
Os.34258.1.S1_at	Os01g57450	2.05786	2.12671	1.74585	1.48319	-1.17336	-1.21262	-1.4682	1.37841	universal stress protein domain containing protein, putative, expressed	7.55242e-05	0.20348	0.434425	0.581159	7.7038e-06	0.0425543	1.09428e-08
OsAffx.27946.1.S1_at	Os06g35060	2.05728	-4.54253	-3.87383	-1.64182	-4.24488	2.20153	2.76062	-4.14064	heavy metal-associated domain containing protein, expressed	0.540796	0.057963	0.0228008	0.253253	2.14148e-06	0.368679	0.0117429
Os.17303.1.S1_at	Os06g08140	2.05654	1.4166	1.1487	1.00025	-1.15156	1.26068	1.06228	1.05019	protein phosphatase 2C, putative, expressed	0.0166582	0.247344	0.203792	0.00735259	1.08538e-10	5.60874e-05	8.4678e-07
Os.14208.1.S1_at	Os06g28000	2.05458	1.10318	1.62842	-1.3021	1.31198	2.44345	-1.52269	-1.06197	carboxyl-terminal peptidase, putative, expressed	0.0157901	0.0127165	0.836744	0.0158698	0.538087	0.317175	0.0362164
OsAffx.2928.1.S1_at	Os02g40500	2.05331	1.86148	1.22473	1.41301	-1.99395	-1.80766	1.86737	-1.39175	OsGrx_C2.1 - glutaredoxin subgroup I, expressed	0.799074	0.00512018	0.815985	0.963116	0.0240144	0.394648	0.0234868
Os.6768.1.S1_at	Os01g37950	2.0531	1.08352	1.6681	-1.1104	-1.24497	1.52199	-1.5644	1.02531	expressed protein	0.753661	0.0794028	0.953539	0.000812885	0.980116	0.274809	0.000337139
Os.53019.1.S1_at	Os11g05740	2.05289	1.37169	5.02581	1.07125	-1.20586	1.24111	-1.24433	-1.1209	B3 DNA binding domain containing protein, expressed	0.0712376	0.112336	0.184917	0.022038	0.399158	0.437225	0.000937535
Os.1577.1.S1_at	Os01g51250	2.05259	2.18298	1.76632	1.217	-1.73496	-1.84517	1.15634	-1.19433	mitochondrial carrier protein, putative, expressed	0.046831	5.61436e-06	0.19507	0.360722	2.38539e-07	0.0322232	5.58381e-07
Os.50280.1.S1_at	Os04g44850	2.05036	1.4344	-1.15415	1.00082	-2.87826	-2.01359	-2.55803	2.69438	glycosyl transferase 8 domain containing protein, putative, expressed	7.51575e-10	0.368559	0.186631	0.545175	5.60321e-10	0.00248528	0.00645173
Os.2365.1.S1_at	Os06g04870	2.0501	-1.02154	2.094	-1.45024	1.42142	2.97682	-1.62663	-1.29077	homeobox associated leucine zipper, putative, expressed	0.0022926	0.0151099	0.54602	0.00360001	0.217123	0.577133	0.0434596
Os.15776.1.S1_at	Os03g20850	2.04979	1.85096	1.03474	1.73226	-1.94042	-1.7522	-2.04344	1.47241	exostosin family domain containing protein, expressed	6.36344e-10	0.00973319	0.0896557	0.196721	5.46577e-08	0.0187516	1.50026e-06
Os.49701.1.S1_at	Os04g33990	2.04867	1.64765	1.57933	1.11529	1.86627	2.32049	-1.03645	-1.0735	harpin-induced protein 1 domain containing protein, expressed	2.01952e-05	0.00182641	0.767437	0.172102	0.00288364	0.126038	5.00031e-05
Os.51550.1.S1_at	Os05g25784	2.04483	-1.28235	1.17963	1.54614	-1.02443	2.55966	1.77106	-1.62634	expressed protein	2.43865e-06	0.881988	0.00283321	0.0431716	2.38404e-12	0.697898	0.00124255
Os.53884.1.S1_at	Os05g25640	2.04437	1.39465	-1.00416	1.30938	1.204	1.76491	-2.40394	-1.08354	cytochrome P450, putative, expressed	0.0128438	5.69161e-05	0.293472	0.863338	1.03194e-08	0.255754	0.0219279
Os.54166.1.S1_at	Os04g45580	2.03985	1.43942	1.06834	1.00741	-1.06103	1.33562	-1.06909	1.00842	kinesin motor domain containing protein, expressed	0.374266	0.114827	0.223256	0.092378	0.352709	0.000327265	2.27419e-05
Os.6014.2.S1_at	Os01g04300	2.0392	1.61289	-1.11911	1.00882	2.07991	2.62966	1.13742	-1.66495	glycosyl hydrolase family 10 protein, putative, expressed	6.13437e-05	0.000697581	0.450577	0.803765	2.66176e-11	0.00856305	0.011206
Os.51213.1.S1_at	Os03g18370	2.03818	1.51991	-1.09368	1.0819	-1.49659	-1.11603	-1.78946	3.22117	MRH1, putative, expressed	2.84324e-05	0.0324014	0.284605	0.767594	1.03639e-10	0.012522	0.00583643
Os.51948.1.S1_at	Os09g01610	2.03777	-1.1624	1.07365	1.01102	1.06044	2.51186	1.1759	-1.26126	clumping factor B, putative, expressed	1.82675e-05	0.0291443	0.0290785	0.00480546	3.28216e-07	0.148243	0.0219737
Os.19761.1.S1_at	Os01g03950	2.03748	1.11283	1.05764	1.05571	-1.61033	1.13697	1.33769	1.1094	glycosyl hydrolase, family 31, putative, expressed	0.500752	0.0267443	0.207284	0.224652	1.05891e-06	0.166036	0.0298966
Os.27648.1.S1_at	Os05g50600	2.0368	1.51218	1.29236	1.43055	-1.47521	-1.09524	1.19817	1.5644	OsSCP31 - Putative Serine Carboxypeptidase homologue, expressed	0.283951	0.00446552	0.173927	0.470299	2.39862e-10	0.0826605	1.6179e-06
Os.20441.1.A1_at	Os04g31630	2.03538	1.52598	1.21387	1.20067	-2.23982	-1.67925	-1.3862	2.00387	expressed protein	3.96703e-07	0.0177424	0.387366	0.365357	1.00903e-11	0.0235192	2.96173e-05
Os.46093.1.S1_at	Os10g33900	2.03465	1.29516	1.02706	1.33748	-17.0619	-10.8608	2.35992	1.09824	possible lysine decarboxylase domain containing protein, expressed	9.5745e-07	6.39463e-09	0.274249	0.770497	6.62348e-10	0.34619	0.0306411
Os.40018.1.S1_at	Os05g45410	2.03393	5.97634	-1.14841	1.19579	-2.30031	-6.75906	-2.07024	1.45549	HSF-type DNA-binding domain containing protein, expressed	1.56272e-06	0.144603	0.35572	0.0972878	0.00263935	0.00531885	0.00149553
Os.27451.1.S1_at	Os06g46670	2.03373	1.54052	1.29534	-1.14209	1.08107	1.42719	1.13997	-1.1386	glutamate receptor, putative, expressed	5.01957e-05	0.308532	0.695013	0.0158771	3.53162e-05	0.000919329	3.15941e-05
Os.9839.1.S1_at	Os04g35080	2.03366	1.33648	1.22344	-1.0081	-1.41454	1.07572	-1.37619	1.10261	protein kinase domain containing protein, expressed	0.000419714	0.371162	0.329351	0.00574924	0.000101866	0.000994291	6.11725e-06
Os.38100.1.S1_at	Os01g67240	2.03283	2.5862	1.23626	1.00196	-1.27541	-1.6226	-1.32009	1.01903	formin-like protein 1 precursor, putative, expressed	0.000807255	0.180986	0.208451	0.933338	2.27779e-05	0.000467581	9.70546e-06
Os.14331.1.S1_at	Os07g33220	2.03188	1.27041	1.38615	1.05258	-1.08174	1.47853	-1.20521	-1.17469	BNR/Asp-box repeat family protein, putative, expressed	0.426503	0.163892	0.613824	0.044445	1.11011e-06	0.146731	0.000372518
Os.27176.1.S1_at	Os09g28354	2.02921	1.77612	1.49567	1.74503	-2.85798	-2.50153	-1.56099	1.33815	CPuORF39 - conserved peptide uORF-containing transcript, expressed	0.000875088	0.25199	0.798897	0.984058	0.00147498	0.758682	0.0151758
Os.50934.1.S1_at	Os03g25930	2.02513	1.54036	1.43845	1.21023	-1.34039	-1.01953	-1.0655	-1.11349	emp24/gp25L/p24 family protein, putative, expressed	0.491131	0.394141	0.867006	0.401012	0.000128481	0.303358	0.00101653
Os.4636.1.S2_at	Os01g64170	2.02508	3.3463	1.01686	1.63729	-2.95108	-4.87644	-1.41136	1.67778	glycosyl hydrolases family 17, putative, expressed	9.10261e-07	0.0132199	0.97466	0.157966	0.946668	0.0444003	0.000367691
OsAffx.26451.1.S1_at	Os04g44130	2.02447	1.54033	1.17783	1.01004	-1.34787	-1.02553	0.999965	-2.88015	DEF12 - Defensin and Defensin-like DEFL family, expressed	0.65343	0.239781	0.835448	0.405709	1.31532e-14	0.0712825	0.00574513
Os.8446.1.S1_at	Os09g31230	2.02392	3.06306	1.42835	-1.38236	-4.28756	-6.48895	-1.13167	1.43176	expressed protein	0.000538772	0.000115913	0.232466	0.7654	2.91565e-10	0.0625375	0.0254823
Os.6846.1.S1_at	Os10g37850	2.02242	1.21323	1.31925	1.04417	1.23162	2.05309	-1.01111	1.06467	armadillo, putative, expressed	0.000507801	0.0248846	0.445403	0.0402894	3.06053e-07	0.132258	0.000658467
Os.56957.1.S1_at	Os08g34460	2.02087	11.4254	1.0017	1.68604	-4.73034	-26.7438	-1.02931	1.69994	tetraspanin family protein, putative, expressed	0.000204801	0.00340352	0.439528	0.160645	9.56839e-05	0.112479	0.0103044
Os.6149.1.S1_at	Os01g04580	2.01743	1.70173	-1.18832	1.38404	2.7033	3.20481	2.44776	-2.10179	Ser/Thr protein kinase, putative, expressed	1.44548e-06	0.0924721	0.282106	0.582603	3.47739e-09	0.103574	0.0155683
Os.7832.1.S1_at	Os03g02920	2.01578	2.24288	1.31714	1.3504	-1.49084	-1.65881	-2.22089	1.25275	peroxidase precursor, putative, expressed	2.00664e-08	0.0139244	0.821266	0.668618	2.48906e-08	0.00636072	1.05032e-06
Os.51080.1.S1_at	Os05g19150	2.01484	3.84563	1.3486	1.38648	-1.32421	-2.52746	-1.39929	1.27859	hydrolase, alpha/beta fold family domain containing protein, expressed	4.94691e-07	0.0576126	0.0994464	0.0354251	6.83584e-07	0.000186662	5.50716e-08
Os.39073.1.S1_at	Os02g47605	2.01471	1.74716	1.1901	-1.12843	-9.0643	-7.8606	-1.06952	1.24759	expressed protein	1.55545e-07	3.50489e-07	0.827323	0.467887	4.50492e-10	0.0632405	0.0199267
OsAffx.5070.1.S1_at	Os06g40704	2.01348	1.24085	1.71282	1.5412	-1.02897	1.57697	1.75971	-1.60746	stromal membrane-associated protein, putative, expressed	2.46386e-07	0.00132319	0.170218	0.0257354	9.09439e-10	0.842514	3.16107e-07
Os.8244.1.S1_at	Os04g43490	2.01347	1.93857	1.18051	1.3521	-1.00593	1.03251	-1.20619	-1.1917	CK1_CaseinKinase_1.7 - CK1 includes the casein kinase 1 kinases, expressed	0.20001	0.191294	0.757761	0.847671	1.4258e-08	0.0993792	0.000420588
Os.18927.1.S1_at	Os05g25450	2.01344	2.27221	1.23648	1.31805	-2.39619	-2.70416	1.15209	1.27057	TKL_IRAK_CrRLK1L-1.3 - The CrRLK1L-1 subfamily has homology to the CrRLK1L homolog, expressed	0.000344849	9.37994e-05	0.922297	0.699141	1.12908e-05	0.047357	0.00013643
Os.9986.1.S1_at	Os11g19700	2.01259	1.10573	1.5404	-1.05072	-1.72659	1.05418	-2.15261	-1.09955	cycloeucalenol cycloisomerase, putative, expressed	7.7116e-06	0.0457146	0.740416	0.002187	7.16202e-10	0.238501	0.000345755
Os.23977.1.S1_at	Os03g43510	2.01057	1.29961	1.53951	1.02799	-4.37274	-2.82649	-1.05575	1.00713	expressed protein	2.3807e-05	6.68546e-06	0.957514	0.111023	4.98073e-05	0.35055	0.00355268
Os.18308.1.S1_at	Os12g29520	2.01006	1.07854	1.4325	-1.02139	-2.15751	-1.15766	1.03421	1.21994	auxin response factor, putative, expressed	0.293491	0.0130234	0.711834	0.105261	4.48135e-08	0.469565	0.0394234
Os.11609.1.S1_at	Os07g04690	2.00971	1.31641	1.00969	1.05472	-1.85611	-1.2158	-1.93009	1.28131	UDP-arabinose 4-epimerase 1, putative, expressed	1.59448e-12	0.000105324	0.00354527	0.00604094	0.133355	2.48308e-06	1.25728e-07
OsAffx.27480.1.S1_at	Os06g06900	2.00933	2.06111	1.88476	1.43871	-11.0653	-11.3505	-11.9565	1.13138	helix-loop-helix DNA-binding domain containing protein, expressed	1.52485e-10	0.840232	0.74164	0.758375	6.71732e-11	0.604801	0.00210443
Os.12686.1.S1_at	Os05g16824	2.00907	3.97725	-1.0134	-1.17303	-2.4773	-4.9042	1.16914	-1.13546	SHR5-receptor-like kinase, putative, expressed	0.000707854	5.42281e-05	0.215737	0.420753	0.0395134	0.00211431	0.00269432
Os.23829.1.S1_at	Os05g46470	2.00894	1.45067	1.07984	1.2191	-19.5361	-14.1071	1.31205	1.37089	expressed protein	1.32591e-07	1.28734e-07	0.57782	0.786221	1.92572e-10	0.331284	0.0478396
Os.27986.1.A1_at	Os09g32550	2.00876	1.44156	1.44591	-1.00462	-2.46766	-1.77089	-1.19387	-1.10944	glucan endo-1,3-beta-glucosidase precursor, putative, expressed	0.000148619	0.000290467	0.930371	0.0850644	0.0212581	0.101632	0.000451872
Os.23214.1.S1_at	Os10g35520	2.00863	1.25845	1.12676	-1.02362	-2.2838	-1.43085	-1.18994	1.22493	hydrolase, alpha/beta fold family domain containing protein, expressed	1.83682e-05	0.00132319	0.298028	0.0554731	9.64005e-09	0.0120026	0.000950747
OsAffx.26514.1.S1_at	Os04g48140	2.00745	1.23664	1.2384	1.14694	-1.4039	1.15629	-1.0813	1.05371	methyltransferase, putative, expressed	0.402071	0.757617	0.357568	0.230213	0.111719	0.248951	0.00284093
Os.167.1.S1_at	Os06g08080	2.00646	1.18279	1.44508	1.02508	-1.0676	1.58896	0.99696	-1.05999	inorganic H+ pyrophosphatase, putative, expressed	0.00104744	0.774678	0.467816	0.00163456	0.029567	0.0745843	1.64051e-05
Os.6284.1.S1_at	Os03g04710	2.00445	2.72795	1.59504	2.24115	-2.71	-3.68817	1.02682	1.7028	expressed protein	4.85994e-06	0.000199527	0.958594	0.238456	0.298287	0.416284	4.21553e-06
Os.213.1.S1_at	Os01g16960	2.00327	1.14056	1.84529	1.06616	-3.16886	-1.80419	-2.76394	-1.02206	pyruvate kinase, putative, expressed	2.35048e-08	0.438768	0.977038	0.00992006	2.1063e-10	0.726627	0.000378159
Os.51582.1.S2_at	Os09g19750	2.0024	1.09028	1.555	-1.17378	-1.17958	1.55699	-1.02781	-2.12468	expressed protein	0.0057165	0.339086	0.988409	0.00177364	2.99136e-10	0.191763	0.0017777
Os.51713.1.S1_at	Os05g39080	2.00221	1.52949	1.91486	1.33511	1.08479	1.42008	-1.41365	1.17153	protein kinase family protein, putative, expressed	0.731708	0.0274845	0.836784	0.116372	0.0869472	0.646803	9.78472e-06
Os.49796.1.S1_at	Os04g51030	2.00023	1.24535	1.02835	1.28242	4.04982	6.50468	1.19778	1.16723	wall-associated kinase 1, putative, expressed	2.44123e-06	2.28191e-05	0.27876	0.683434	0.00029396	0.347259	0.0392505
Os.11825.1.S1_at	Os02g31874	1.99693	1.41234	1.30515	1.00993	1.02115	1.44382	-1.49855	1.31924	DUF803 domain containing, putative, expressed	0.330676	0.000117526	0.718231	0.0112201	6.71733e-05	0.00248528	4.13572e-06
OsAffx.11866.1.S1_at	Os02g02524	1.99615	1.18298	1.08371	-1.05912	-1.36827	1.23324	1.36036	-1.95678	canopy homolog 2 precursor, putative, expressed	0.027684	0.0124425	0.303485	0.085272	7.20017e-11	0.033704	0.0111994
Os.27465.1.S1_at	Os03g18890	1.99519	2.08096	-1.3026	1.02966	1.60101	1.53502	-1.67259	1.81749	glycosyl transferase 8 domain containing protein, putative, expressed	0.0795609	4.96302e-07	0.438209	0.319015	3.23328e-06	4.80456e-05	0.000300391
Os.38376.3.S1_at	Os01g60250	1.99234	1.1398	1.68059	1.3711	-1.43307	1.21973	2.4942	-1.82869	pentatricopeptide, putative, expressed	0.000888287	0.000492131	0.587008	0.250135	0.00978801	0.983468	0.00488173
Os.33238.2.S1_at	Os02g20970	1.99232	3.18273	-1.18204	1.16398	-2.18675	-3.49333	-2.64365	1.22224	C2 domain containing protein, putative, expressed	1.91896e-08	0.605278	0.806888	0.163499	9.91775e-07	0.00192155	0.000712283
Os.11886.1.S1_at	Os06g36740	1.98873	1.3707	1.31686	-1.05544	-1.53549	-1.05831	-1.34891	-1.04711	pollen-specific protein SF21, putative, expressed	0.00503661	0.394141	0.907941	0.0290338	0.126602	0.0182052	0.000202639
Os.8708.1.S1_at	Os11g41160	1.98566	1.13232	1.93085	1.49616	1.27705	2.23945	2.86883	1.08589	phosphoserine phosphatase, chloroplast precursor, putative, expressed	3.61394e-08	0.00243529	0.511764	0.0777526	0.000233343	0.579821	0.000115857
Os.6116.1.S1_at	Os12g38150	1.9855	4.17832	1.3988	1.67619	2.33719	1.11061	1.10438	1.44977	osmotin, putative, expressed	0.0708065	0.107196	0.434272	0.216682	0.00261724	0.0929275	9.99835e-05
OsAffx.26488.1.S1_at	Os04g46730	1.98426	1.19672	-1.08104	-1.07231	-2.1453	-1.29384	-2.5919	2.33236	thioesterase family protein, putative, expressed	7.44079e-08	0.0171459	0.218559	0.257485	1.10668e-07	0.0197377	0.0494609
Os.8374.1.S1_at	Os04g43910	1.982	1.91662	1.69675	1.2499	-2.29356	-2.21791	-1.18112	-1.1656	auxin response factor, putative, expressed	1.81772e-05	7.82065e-05	0.474421	0.377394	7.55097e-10	0.146742	5.39298e-06
Os.38804.1.S1_at	Os01g58220	1.97983	1.38213	1.18512	1.33705	-2.30278	-1.60758	-1.37077	1.22363	translation initiation factor SUI1, putative, expressed	8.7905e-06	0.116875	0.268448	0.565842	9.38345e-06	0.25253	0.0007244
Os.28320.1.S1_at	Os05g38710	1.97905	3.63487	-1.05868	1.2652	1.16917	-1.57091	1.10186	1.3898	lipin, N-terminal conserved region family protein, expressed	0.315595	0.653232	0.568156	0.0982877	1.46624e-07	0.00219322	0.0001374
Os.18438.1.S1_at	Os05g28840	1.97519	-1.15298	1.39752	-1.19621	-1.10066	2.06909	-1.14062	-1.16456	expressed protein	0.00437177	0.190196	0.394294	0.00103003	0.015347	0.322524	0.0331767
Os.11963.1.S2_at	Os04g02910	1.97462	1.87155	1.43722	1.37138	-7.49723	-7.10589	-1.9265	1.66531	membrane related protein CP5, putative, expressed	2.34345e-09	2.29458e-05	0.992256	0.857461	0.000161676	0.300177	0.000452088
Os.34161.1.S1_at	Os06g03700	1.97453	1.08865	1.4305	1.15307	1.53187	2.77842	5.43914	-1.29124	oligopeptide transporter, putative, expressed	1.47597e-09	0.000105903	0.472624	0.129589	1.04319e-05	0.610858	0.00858255
Os.8158.1.S1_at	Os02g54890	1.97353	1.29095	1.18841	1.36282	-4.06438	-2.65864	-3.21337	1.47657	UDP-glucuronate 4-epimerase, putative, expressed	4.3235e-09	0.843418	0.298802	0.579135	2.15474e-06	0.408418	0.00540076
Os.53054.1.S1_at	Os02g45870	1.97254	2.10412	1.0114	1.09651	-1.40391	-1.49756	1.21341	-1.28611	tobamovirus multiplication protein, putative, expressed	0.199331	0.0122438	0.977038	0.745044	1.73862e-08	0.00705698	0.000816917
Os.2370.1.S1_at	Os02g02560	1.97208	1.46579	1.21395	1.06238	1.06293	1.43007	1.05968	-1.00534	UTP--glucose-1-phosphate uridylyltransferase, putative, expressed	0.0867778	0.693342	0.776921	0.411063	0.0173344	0.147638	0.00650231
Os.6033.1.S1_at	Os01g54860	1.97095	1.5086	-1.08551	1.15516	-1.31383	-1.00563	1.02346	-1.07976	enoyl-CoA hydratase/isomerase family protein, putative, expressed	0.150332	0.784832	0.248434	0.926144	9.18948e-07	0.021927	0.00435886
Os.46844.1.S1_at	Os10g25400	1.96999	7.85506	1.64329	1.64965	-1.35051	-5.38499	-3.16081	2.99447	GDSL-like lipase/acylhydrolase, putative, expressed	3.12077e-05	0.703918	0.188183	0.194618	0.447367	0.108296	0.000336705
Os.2123.1.S1_at	Os01g54300	1.96765	2.4984	1.98846	1.34948	15.5373	12.2366	3.02643	-3.80965	OsMan02 - Endo-Beta-Mannanase, expressed	9.0581e-09	0.00279116	0.514283	0.8748	1.90999e-10	0.513366	0.00356317
Os.23100.1.S1_at	Os07g37310	1.96749	1.08651	1.39717	-1.02374	-1.26691	1.42933	-1.87119	1.14495	uncharacterized secreted protein, putative, expressed	0.00147497	0.000308023	0.393305	0.0017113	0.0403432	0.127719	0.000195785
Os.14809.1.S1_at	Os03g56430	1.96746	1.15602	1.32319	1.36847	1.4918	2.53893	1.24637	-1.14104	expressed protein	0.000349273	0.0424755	0.277992	0.359866	8.08062e-06	0.668319	0.00422696
Os.16460.1.S1_at	Os05g23700	1.96673	1.19312	1.4312	1.18902	1.14796	1.89228	-1.58607	1.36013	DNA-binding storekeeper protein-related, putative, expressed	0.777668	6.45925e-08	0.13723	0.000888107	0.644044	0.0951336	1.83554e-07
Os.5951.1.S1_at	Os06g05284	1.96641	1.08162	1.04508	1.0445	-1.75023	1.03873	-1.08892	-1.21878	transferase family protein, putative, expressed	0.00357497	0.117023	0.0696448	0.0325112	9.70052e-13	0.0205835	0.00160477
Os.28129.1.S1_at	Os05g42040	1.96561	1.46215	1.89234	1.84618	-5.90819	-4.3949	-2.03955	1.19701	UDP-glucoronosyl and UDP-glucosyl transferase domain containing protein, expressed	1.35622e-07	0.00417904	0.718351	0.62829	9.38141e-10	0.788499	0.000786221
Os.12134.1.S1_at	Os04g45810	1.96535	2.5228	-1.15248	1.44147	-10.6318	-13.6475	-3.91421	4.65224	homeobox associated leucine zipper, putative, expressed	1.5067e-09	0.0216319	0.785147	0.382545	2.38272e-07	0.128413	0.0183789
Os.55551.1.S1_at	Os02g34540	1.96469	1.07161	1.29463	1.19672	-1.53023	1.19813	-1.25779	1.08804	tetratricopeptide repeat containing protein, putative, expressed	0.000354768	0.371149	0.0192122	0.00119171	8.61801e-07	0.129277	1.57888e-06
Os.17070.1.S1_at	Os04g36054	1.96356	1.36444	1.66594	1.73836	-1.83777	-1.27703	-2.15085	1.58768	auxin response factor 9, putative, expressed	6.61829e-12	5.92446e-05	0.0373385	0.0527451	1.47615e-06	0.636996	6.38269e-10
Os.9967.1.S1_at	Os07g34580	1.96317	1.26295	1.15315	1.51332	1.22444	1.90332	-1.64649	-1.14242	glycosyl hydrolases family 16, putative, expressed	0.244967	7.69996e-05	0.172113	0.722326	1.00257e-09	0.474332	0.0020254
OsAffx.19841.1.S1_at	Os12g26880	1.9614	2.05693	1.56477	-1.25045	1.61722	1.54211	-1.94408	-1.17797	plastocyanin-like domain containing protein, putative, expressed	0.670094	0.0272729	0.371061	0.43389	0.0793086	0.178373	0.0261459
Os.17805.1.S1_at	Os01g63930	1.9603	3.27127	-1.59915	5.95588	1.28985	-1.29377	2.05851	4.17326	cytochrome P450, putative, expressed	0.327794	0.372586	0.159627	0.0169113	0.0346438	0.632235	0.00311038
Os.35495.1.S1_at	Os01g16030	1.96012	1.3862	1.69893	-1.06477	-1.10797	1.27624	-1.68521	-1.15008	ADP-ribosylation factor, putative, expressed	0.236783	0.0513013	0.497581	0.0106882	2.00117e-07	0.164704	0.00011
Os.55358.1.S1_at	Os04g56680	1.95891	1.04585	1.16935	1.09299	1.36012	2.54753	-1.04527	1.18319	OsSAUR22 - Auxin-responsive SAUR gene family member, expressed	0.00800766	0.0117828	0.306563	0.232317	0.0500302	0.398375	0.0476013
Os.54938.1.S1_at	Os11g05770	1.95852	1.18564	1.26043	1.46019	1.47226	2.43199	1.34421	1.08268	DUF623 domain containing protein, expressed	6.53408e-05	0.0315809	0.166688	0.419385	0.126483	0.595415	0.000818512
Os.14405.1.S1_at	Os01g04350	1.95684	1.29182	1.04718	1.19357	1.08344	1.64119	1.40146	1.92049	hsp20/alpha crystallin family protein, putative, expressed	3.29653e-06	0.866127	0.0355096	0.214387	1.59963e-16	0.00296505	9.49043e-06
Os.15820.1.A1_at	Os02g56050	1.95628	-1.05043	1.09361	1.174	-1.34108	1.53231	1.06706	1.46346	rhodanese-like domain containing protein, putative, expressed	0.563735	0.845695	0.13148	0.163499	3.67301e-08	0.410448	0.0311452
Os.24774.1.S1_at	Os03g18500	1.95615	1.2785	1.62415	1.0309	-1.30121	1.17585	-1.11412	-1.06381	mitochondrial import inner membrane translocase subunit Tim17, putative, expressed	0.525562	0.149413	0.932523	0.00452028	0.062723	0.207899	2.0068e-05
Os.15799.1.S1_at	Os03g11420	1.95603	1.87946	1.48344	1.71828	1.55226	1.61549	-1.97008	1.48973	Os3bglu6 - beta-glucosidase/beta-fucosidase/beta-galactosidase, expressed	0.342435	0.00232885	0.844335	0.900571	0.00368811	0.665601	0.00444735
Os.54644.1.S1_at	Os05g50080	1.95492	-1.03939	1.16359	1.06322	1.51789	3.08423	1.26288	-1.12344	zinc finger C-x8-C-x5-C-x3-H type family protein, expressed	1.66612e-08	0.000263917	0.0487073	0.0042715	0.000163095	0.136866	0.0010615
Os.25621.2.S1_at	Os12g16720	1.95341	3.1321	1.59489	1.45053	-1.06304	-1.70448	-2.36704	1.79886	cytochrome P450 71A1, putative, expressed	0.0247036	0.304536	0.673214	0.757741	0.691525	0.440022	0.0210158
OsAffx.27680.1.S1_at	Os06g16960	1.95253	1.18337	1.16116	1.05845	1.48406	2.44867	1.1366	-1.74691	O-methyltransferase, putative, expressed	0.000320935	0.0298666	0.408241	0.252853	1.10016e-10	0.239408	0.0197087
Os.16540.1.S1_at	Os07g06830	1.95202	3.06883	1.37083	1.36636	-1.10555	-1.73807	-1.31843	2.1104	gibberellin receptor GID1L2, putative, expressed	0.103745	0.9033	0.664887	0.634071	9.39156e-06	0.280381	0.00825389
OsAffx.5572.1.S1_at	Os07g38930	1.95141	1.27781	-1.18675	-1.09852	-1.07392	1.42205	-1.04594	-1.37124	glucan endo-1,3-beta-glucosidase precursor, putative, expressed	0.683405	0.138188	0.190282	0.368195	1.19964e-09	0.00351446	0.0483026
Os.50613.1.S1_at	Os02g25230	1.95113	1.2407	1.55448	-1.05818	-1.18927	1.32233	-1.10666	-1.63674	expressed protein	0.240849	0.619384	0.934543	0.043019	4.91334e-08	0.315531	0.00379958
Os.32471.1.S1_at	Os03g55410	1.95005	-1.60871	2.85294	1.0792	-2.175	1.44233	-1.84792	-1.5952	peroxidase precursor, putative, expressed	0.126439	0.751977	0.794234	0.00122075	1.90567e-08	0.137376	0.0142359
Os.11606.1.S1_at	Os11g05110	1.94983	1.5587	1.68081	1.42067	-1.37007	-1.09524	-1.10882	1.17401	pyruvate kinase, putative, expressed	0.0145823	0.0551302	0.826843	0.0874315	0.191319	0.317689	3.6023e-08
Os.27898.1.A1_at	Os02g52810	1.94865	1.22934	1.407	1.02996	-2.17505	-1.37218	1.31062	-1.06103	remorin C-terminal domain containing protein, putative, expressed	0.529551	0.000255527	0.797342	0.148661	0.0011103	0.351298	0.00920563
Os.14601.1.S1_at	Os03g16090	1.94771	-1.02058	1.29597	1.57955	-1.74352	1.1401	1.35892	-1.14729	LIM domain-containing protein, putative, expressed	0.965362	0.00157927	0.00738389	0.0814063	2.99865e-09	0.809604	1.87689e-05
Os.47446.1.S1_at	Os07g01090	1.94768	1.04489	4.25122	-1.02075	-2.76538	-1.48357	-2.98649	-1.12554	transmembrane amino acid transporter protein, putative, expressed	1.40842e-06	0.0397338	0.066448	4.61106e-05	3.09532e-07	0.0778691	5.77162e-06
Os.11393.1.S2_at	Os06g47200	1.94705	-1.06791	1.21153	-1.04316	-3.44365	-1.65618	-1.27629	1.02093	LTPL85 - Protease inhibitor/seed storage/LTP family protein precursor, expressed	7.24831e-07	6.46894e-05	0.169509	0.00685336	0.000526327	0.22632	0.0162434
Os.50546.1.S1_at	Os03g15190	1.94547	1.31108	2.09032	-1.17891	-5.21131	-3.51197	-1.79641	-1.26433	expressed protein	0.000136362	0.00164691	0.575086	0.150377	5.52175e-05	0.681117	0.0487561
Os.21442.1.S1_at	Os02g03960	1.94503	1.01615	1.4713	1.21144	-1.42237	1.34572	1.01719	1.07892	CPuORF1 - conserved peptide uORF-containing transcript, expressed	0.556592	0.372201	0.249644	0.0360499	0.769049	0.805013	0.00117811
Os.9888.1.S1_at	Os05g30430	1.94484	1.17556	1.34607	1.14027	-1.63806	1.00998	-1.28373	-1.2193	expressed protein	0.0684844	0.762719	0.584838	0.285561	3.17147e-08	0.498508	0.0202292
Os.54563.1.S1_at	Os03g40830	1.9446	1.25769	1.04957	1.03684	1.32828	2.05374	1.03418	1.13846	OsSub30 - Putative Subtilisin homologue, expressed	0.000563498	0.00414765	0.220828	0.216901	9.59241e-10	0.0244092	0.00286524
Os.2550.1.S1_at	Os10g35020	1.94368	1.31295	1.46628	1.45174	-1.72294	-1.16384	1.1077	-1.04625	glycosyltransferase, putative, expressed	0.00989295	0.000135366	0.142247	0.0797059	3.63818e-10	0.422844	2.20348e-07
Os.18627.1.S1_at	Os03g53950	1.94283	1.26042	1.09555	-1.00438	1.02556	1.58081	1.40897	-1.01131	strictosidine synthase, putative, expressed	1.15799e-06	0.105039	0.16399	0.0214149	6.32004e-06	0.00132434	6.45084e-05
Os.30754.1.S1_at	Os03g35920	1.94113	1.26149	1.19413	1.3819	1.32169	2.03376	1.39353	1.15773	expressed protein	8.49267e-05	0.139488	0.168985	0.459923	1.7552e-05	0.341475	0.000454743
Os.19588.1.S1_at	Os09g13570	1.93933	1.01919	1.53278	1.20762	2.1596	4.1093	2.36338	-1.27207	CPuORF2 - conserved peptide uORF-containing transcript, expressed	3.34472e-11	0.376749	0.20605	0.00770761	0.121976	0.846449	0.000120197
Os.49752.1.S1_at	Os03g43480	1.93588	1.00903	1.52842	1.34933	1.01764	1.95241	1.25348	-1.6175	AGG2, putative, expressed	0.00356801	0.79543	0.291539	0.134586	4.16685e-08	0.922377	0.00348632
Os.53589.1.S1_at	Os01g72710	1.93574	1.21235	1.59598	-1.15999	-1.87164	-1.17221	-1.84126	-1.09328	expressed protein	8.03881e-05	0.538218	0.704836	0.00472927	6.69022e-07	0.172342	0.000988033
OsAffx.24077.1.S1_at	Os02g03030	1.93311	1.04767	1.19694	1.0854	1.8947	3.49602	1.198	-1.06065	ATXR, putative, expressed	4.79547e-06	0.00163364	0.271981	0.145622	0.00059703	0.363571	0.0241046
Os.6634.1.S1_at	Os02g41590	1.9329	1.31483	1.17304	1.00774	-1.5429	-1.04953	-1.16681	-1.00987	kinase, pfkB family, putative, expressed	0.000156162	0.0363659	0.196353	0.00438664	4.66899e-05	0.000271477	1.73933e-06
OsAffx.23435.1.S1_at	Os01g28730	1.93241	1.37692	-1.14265	1.35826	-1.13801	1.23323	-1.59878	1.4946	protein kinase domain containing protein, expressed	0.000226764	0.000187854	0.0823089	0.783039	0.00185492	0.0393883	0.00151822
Os.4416.1.S1_at	Os08g39840	1.93228	8.66672	-1.29314	1.77188	1.3527	-3.31578	-2.02798	11.8654	lipoxygenase, chloroplast precursor, putative, expressed	0.00683234	0.222981	0.64623	0.0983185	1.19333e-10	0.0858175	0.0134136
Os.20810.1.S1_at	Os01g56300	1.93207	2.81961	1.22963	1.55583	-1.44468	-2.10833	-1.30026	1.42839	expressed protein	1.03473e-07	0.111908	0.619127	0.0269734	3.89125e-07	0.000774774	4.63913e-08
Os.4780.1.S1_at	Os03g55290	1.93002	3.45526	1.11322	1.79063	-9.18237	-16.439	-1.13639	1.87116	GASR3 - Gibberellin-regulated GASA/GAST/Snakin family protein precursor, expressed	8.8766e-07	7.65098e-05	0.927816	0.315207	0.0554283	0.268578	0.00564913
Os.34142.1.S1_at	Os01g07360	1.92848	1.5858	1.61446	1.27709	-1.44442	-1.18776	-1.0834	-1.60696	KIP1, putative, expressed	0.0778676	0.0432714	0.925041	0.245277	1.10337e-11	0.298866	9.96751e-06
Os.54083.1.S1_at	Os02g48880	1.92743	1.25294	1.48837	1.32424	-1.25205	1.22865	-1.42834	1.05061	chloride transporter, chloride channel family, putative, expressed	0.0163181	0.038473	0.323022	0.0925431	7.59044e-09	0.52034	2.09779e-05
Os.35068.1.S1_at	Os12g18770	1.92738	1.34156	1.46899	1.04393	-2.01972	-1.40583	-1.35024	1.02593	oxysterol-binding protein, putative, expressed	0.0033852	0.0689437	0.973611	0.192756	0.912087	0.337267	0.00450115
Os.19849.1.S1_at	Os01g56930	1.92733	2.25377	-1.78452	-1.05409	-2.0737	-2.42494	-1.50271	1.94096	eukaryotic aspartyl protease domain containing protein, expressed	4.44022e-08	0.394106	0.356051	0.0951181	2.28408e-08	4.32973e-05	0.021891
Os.9173.1.S1_at	Os08g41100	1.92626	1.37769	1.31498	1.39711	-1.37401	1.01759	1.66601	-1.23643	CHIT12 - Chitinase family protein precursor, expressed	0.00542478	4.67881e-05	0.176364	0.346385	0.000415636	0.229303	4.59831e-06
OsAffx.15319.1.S1_at	Os06g08830	1.92606	1.54658	1.42123	1.6432	5.05538	6.29581	-1.92146	2.36897	UDP-glucoronosyl and UDP-glucosyl transferase, putative, expressed	2.69562e-06	3.83622e-10	0.340695	0.84565	1.11545e-09	0.522142	1.49397e-05
Os.7295.1.S1_at	Os02g07410	1.9254	1.20271	1.76627	1.14362	1.31559	2.10611	-1.05969	-1.91818	glycine cleavage system H protein, putative, expressed	8.10844e-06	0.00698831	0.913561	0.00287848	2.68458e-13	0.629292	6.48053e-06
Os.11089.1.S1_at	Os06g49030	1.92423	1.14093	1.35545	1.01358	-1.39562	1.20846	-1.52167	-1.4764	activator of 90 kDa heat shock protein ATPase homolog, putative, expressed	0.00518174	0.0916574	0.431542	0.00758515	4.01285e-13	0.132995	0.00024867
OsAffx.2999.1.S1_at	Os02g48600	1.92227	1.08031	1.3423	1.41203	0.999607	1.77867	2.64701	-3.7518	expressed protein	4.17549e-06	0.00402153	0.205951	0.309525	7.87061e-11	0.862963	0.00324901
OsAffx.4480.1.S1_at	Os05g30970	1.92204	2.24411	1.3903	2.52941	-11.6289	-13.5775	-2.26738	2.31324	copine, putative, expressed	5.48069e-09	0.000652294	0.613263	0.379072	1.21104e-08	0.816797	0.000939264
Os.20079.1.S2_at	Os11g25160	1.92156	2.50605	2.25403	1.47012	-3.54479	-4.62302	2.61107	1.99117	tropinone reductase 2, putative, expressed	0.324691	6.72993e-08	0.26115	0.789395	1.20504e-12	0.54342	5.21072e-05
Os.9439.1.S1_at	Os02g55080	1.92051	1.85493	1.28552	1.10628	-1.19982	-1.15885	-1.20114	1.13269	snf1-related kinase interactor 2, putative, expressed	0.0023395	0.496142	0.591237	0.380726	2.66827e-06	0.000199995	1.24637e-07
Os.17079.1.S1_at	Os04g58420	1.91975	1.55249	1.08703	1.22116	-1.19426	1.03542	-1.55552	1.38813	MLO domain containing protein, putative, expressed	0.0271844	0.112014	0.638462	0.886233	0.0426918	0.26283	0.0223335
Os.3122.1.S1_at	Os09g12660	1.91896	2.79391	1.75082	1.88304	-3.23812	-4.71456	1.12367	1.54059	glucose-1-phosphate adenylyltransferase large subunit, chloroplast precursor, putative, expressed	0.000245327	0.000200702	0.707198	0.529995	0.00378982	0.510781	0.000213891
Os.57054.1.S1_at	Os02g17000	1.91711	14.3771	1.66399	10.1695	-7.80147	-58.5059	10.6564	1.00787	OsSub14 - Putative Subtilisin homologue, expressed	0.111274	0.000694112	0.948678	0.172303	0.0272556	0.866433	0.0129404
Os.27682.1.S1_at	Os08g14570	1.91662	2.30574	1.39227	1.41899	-2.13581	-2.56944	-2.01149	1.3582	NADPH reductase, putative, expressed	6.59429e-07	0.504342	0.777938	0.688339	4.48585e-05	0.157404	0.000119381
Os.7657.1.S1_at	Os03g60090	1.91463	1.33119	1.02215	1.07131	-1.3397	1.07359	-1.19289	1.04697	methylenetetrahydrofolate reductase, putative, expressed	0.00347215	0.367062	0.146012	0.223652	9.90382e-06	0.00191705	0.000102868
Os.54393.1.S1_at	Os07g48080	1.9112	1.01967	2.44213	1.38476	5.57173	10.4433	1.28972	-1.66213	expressed protein	1.61393e-07	0.000208	0.946986	0.134613	2.53441e-08	0.474668	0.00865186
Os.11818.1.S1_at	Os10g26680	1.90957	1.73234	1.02174	-1.06276	-1.5723	-1.42638	-1.7474	-1.04847	pectinesterase, putative, expressed	0.000177838	0.592939	0.980698	0.719283	0.000234121	0.022534	0.0149139
Os.11265.1.S1_at	Os03g16670	1.90801	1.1071	1.84483	1.04334	-1.7488	-1.01472	-1.66142	-1.76668	haloacid dehalogenase-like hydrolase family protein, putative, expressed	0.00295106	0.69584	0.956273	0.00713582	3.79372e-12	0.824706	0.000455273
OsAffx.12010.1.S1_at	Os02g12750	1.90694	1.12907	1.92609	1.16711	1.05326	1.7789	1.19679	1.0652	tetraspanin family protein, putative, expressed	1.13848e-05	0.368752	0.951691	0.00314945	0.15454	0.903177	2.10032e-05
Os.10686.1.S1_at	Os06g41770	1.90653	1.24977	1.41635	1.37651	-1.89658	-1.24325	1.06295	-1.10894	bZIP transcription factor domain containing protein, expressed	0.00632793	0.000847861	0.204558	0.156745	6.94857e-10	0.509597	1.65587e-05
Os.23696.1.S1_at	Os01g56460	1.90597	-1.16003	1.55084	-1.25787	-1.09868	2.01239	2.22648	-2.98249	mitochondrial glycoprotein, putative, expressed	7.99595e-08	0.000126141	0.783799	0.00132175	3.73065e-07	0.480044	0.0496195
Os.32943.1.S1_at	Os01g12660	1.90541	3.60545	1.27554	1.1047	-2.15548	-4.07865	1.0116	-1.09963	AAA-type ATPase family protein, putative, expressed	0.00967936	0.00681477	0.407143	0.580019	8.85801e-06	0.112446	0.00886589
Os.52438.1.S1_at	Os05g36010	1.90331	2.32596	1.20267	1.2972	5.62947	4.60653	1.10714	1.12038	OsSub47 - Putative Subtilisin homologue, expressed	8.95311e-09	1.40688e-07	0.780698	0.480006	2.0078e-06	0.0136028	2.50919e-05
Os.49103.1.S1_at	Os03g19310	1.90314	1.79982	1.26748	1.92435	-1.21919	-1.153	-2.70976	1.37151	glycosyltransferase, putative, expressed	1.85305e-05	0.000771212	0.454315	0.54373	2.55105e-07	0.584246	0.000645494
Os.8984.1.S1_at	Os02g13660	1.90269	3.01704	14.5168	1.09062	-57.393	-91.0062	-1.44996	1.13221	meiosis 5, putative, expressed	0.000222563	7.85047e-06	0.156188	0.297837	1.34341e-05	0.599238	0.0113804
Os.41467.1.S1_at	Os01g47080	1.90233	2.01007	1.37913	1.25123	-1.07348	-1.13427	-1.96135	1.79219	pyruvate kinase, putative, expressed	0.00108295	0.0182474	0.782798	0.934212	0.0002779	0.133955	0.000238704
Os.18246.1.S1_at	Os03g44580	1.90202	1.05255	1.28865	-1.15408	-1.09681	1.64755	-1.22239	1.04339	DNA binding protein, putative, expressed	0.179777	0.204594	0.649951	0.0172327	0.00182566	0.183757	0.0281204
Os.7783.1.S1_at	Os09g35730	1.90196	1.53498	1.33432	1.08551	-1.4499	-1.17015	-1.63523	1.5879	OsRhmbd16 - Putative Rhomboid homologue, expressed	1.00931e-07	0.108382	0.972115	0.0289194	2.23442e-10	0.00105267	1.85974e-07
Os.30485.1.S1_at	Os07g02250	1.90161	1.02514	2.58201	1.33681	-2.37626	-1.28102	-2.36516	1.228	expressed protein	0.00142	0.940834	0.964877	0.105741	0.000179592	0.456721	0.00771385
Os.13624.1.S1_at	Os01g38510	1.90093	1.12927	1.31968	-1.1865	-2.14368	-1.27348	1.27384	-1.27636	protein transport protein Sec61 subunit beta, putative, expressed	0.80654	1.68815e-05	0.871466	0.0151813	0.029264	0.111823	0.0145475
Os.14965.1.S1_at	Os04g02754	1.89964	1.32143	1.12138	1.36328	-1.86434	-1.29687	1.3969	1.66145	amidase family protein, putative, expressed	0.30642	0.00696554	0.301602	0.751097	2.72094e-08	0.375797	0.00780548
Os.8240.1.S1_at	Os11g26850	1.89936	1.39646	1.16547	1.02792	-1.13513	1.19821	1.22225	-1.22717	erythronate-4-phosphate dehydrogenase, putative, expressed	0.00045278	0.0048989	0.310158	0.018997	1.55911e-07	0.00022584	1.216e-06
Os.49528.2.S1_at	Os04g44910	1.89908	1.4323	-1.14309	1.44537	-1.41267	-1.06545	1.41147	-1.55787	receptor like protein kinase, putative, expressed	0.577302	0.167114	0.169206	0.668295	8.63031e-09	0.187882	0.0122167
Os.28030.1.S1_at	Os06g48160	1.899	3.63555	1.18171	1.73174	-9.12824	-17.4755	-2.38862	2.56722	glycosyl hydrolases family 16, putative, expressed	3.26749e-08	0.00137968	0.80193	0.304461	0.537486	0.242678	0.00335679
Os.25566.1.S1_at	Os07g02090	1.89874	1.75642	1.41845	1.49689	1.24888	1.35008	1.01124	1.03413	Ser/Thr protein phosphatase family protein, putative, expressed	0.00498635	0.00397373	0.5346	0.909054	5.52795e-09	0.0351426	1.47838e-08
Os.6019.1.S1_at	Os11g01570	1.89818	1.39818	-1.10162	1.29604	2.20726	2.99659	0.999746	1.08319	PMR5, putative, expressed	2.39353e-05	1.41694e-06	0.115147	0.888976	4.39031e-09	0.028228	0.00108407
Os.6724.1.S1_at	Os03g26460	1.89781	1.11117	1.67417	1.02574	-1.53005	1.11626	-1.34568	-1.15163	CS domain containing protein, putative, expressed	0.0222058	0.254856	0.864807	0.00025054	2.27408e-08	0.386243	5.82066e-06
Os.18745.1.S1_at	Os03g60880	1.89777	4.34344	-1.37513	1.60855	-5.70454	-13.056	-1.57813	2.17053	nucleobase-ascorbate transporter, putative, expressed	5.63469e-07	0.00537755	0.977684	0.116977	0.00206925	0.0650379	0.0142135
Os.3387.1.S1_at	Os10g33810	1.89705	1.6696	2.14072	3.85983	-3.77009	-3.31808	-1.07134	-1.44369	myb-related protein Myb4, putative, expressed	2.82771e-05	0.0101346	0.3486	0.528882	2.29571e-11	0.25253	8.22828e-05
OsAffx.7423.1.S1_at	Os11g45950	1.89564	2.31852	1.07661	1.27029	3.16763	2.58987	-1.65551	-1.54524	NAC domain-containing protein 90, putative, expressed	0.0863687	4.36561e-05	0.966829	0.593786	4.48641e-12	0.130759	0.00750298
OsAffx.28211.1.S1_at	Os06g51360	1.89539	2.55632	1.7747	2.08678	-4.31608	-5.82113	-5.32384	2.34479	lysM domain containing protein, putative, expressed	8.84351e-10	0.603461	0.856688	0.475723	5.35557e-05	0.691456	6.81752e-05
Os.54289.1.S1_at	Os06g10930	1.8953	2.08233	1.15153	1.19319	4.21114	3.8329	0.997232	-2.09236	xyloglucan fucosyltransferase, putative, expressed	1.82112e-05	4.23981e-05	0.936056	0.832522	1.3195e-13	0.109608	0.00387603
Os.57408.1.S1_at	Os02g21550	1.89445	2.81203	1.06748	1.04907	-2.55716	-3.79572	-1.25152	1.80883	flavonol synthase/flavanone 3-hydroxylase, putative, expressed	0.00017079	0.0081823	0.603774	0.601566	4.03939e-10	0.0493189	0.0106328
Os.7985.1.S1_at	Os03g18070	1.8942	2.86195	1.0957	1.01877	-11.0322	-16.6685	-7.01445	2.07055	omega-3 fatty acid desaturase, chloroplast precursor, putative, expressed	6.02818e-10	0.05793	0.591459	0.682911	0.728455	0.0839436	0.0223609
Os.51369.1.S1_at	Os02g51740	1.89177	-1.05965	1.19422	1.28024	-1.41339	1.41831	-1.63398	-1.23358	VQ domain containing protein, putative, expressed	0.0063245	0.0109282	0.143919	0.188946	3.05168e-10	0.741874	0.0159178
Os.22462.1.S1_at	Os07g39900	1.89105	2.50399	2.22413	1.8984	1.40204	1.05885	-1.19667	1.29168	interferon-related developmental regulator, putative, expressed	0.33267	0.0156105	0.152442	0.638759	0.00399254	0.679032	2.9644e-09
Os.5319.1.S1_at	Os10g11140	1.89094	1.90798	1.26053	-1.06371	-5.94091	-5.99443	-2.54286	2.51523	phosphoglucomutase, putative, expressed	8.97312e-10	0.000174373	0.566886	0.558222	1.86476e-12	0.0361261	0.0027635
Os.55339.1.S1_at	Os01g57004	1.88975	1.59503	1.34354	-1.22002	-1.42703	-1.20447	1.21466	-1.04039	adhesive/proline-rich protein, putative, expressed	0.402453	0.00554233	0.572065	0.256946	5.91766e-05	0.0849012	0.0177567
Os.7126.1.S1_at	Os01g18050	1.88937	1.09939	1.9232	-1.05759	1.12206	1.92832	-1.70656	-1.06543	tubulin/FtsZ domain containing protein, putative, expressed	0.0761788	0.00032476	0.602315	0.000492941	5.54685e-05	0.670547	7.39314e-05
Os.35247.1.S1_at	Os05g32610	1.88885	1.09112	1.42889	-1.09094	-1.05882	1.63495	1.41521	-1.96616	required to maintain repression 1, putative, expressed	1.35681e-06	0.00708996	0.735041	0.00153709	7.28092e-09	0.135336	0.000505963
Os.56331.1.S1_at	Os08g40280	1.88804	2.64382	1.05827	1.32451	1.03118	-1.35795	-1.17328	1.1228	lectin-like protein kinase, putative, expressed	0.211406	0.71569	0.914116	0.510354	0.00162313	0.187548	0.0166371
Os.5477.1.S2_at	Os03g11320	1.88797	1.80265	1.01241	1.17244	-1.16389	-1.11129	1.31444	1.15906	heparanase-like protein precursor, putative, expressed	0.399288	0.00257642	0.403493	0.647528	8.56415e-10	0.000157412	2.17075e-06
OsAffx.14892.1.S1_at	Os05g30740	1.88787	-1.01172	1.52586	1.18536	6.39696	12.2182	-1.27583	-1.54609	C2 domain containing protein, putative, expressed	2.26863e-07	3.45993e-07	0.551355	0.17812	4.57027e-12	0.96611	0.0345341
Os.5734.1.S1_at	Os08g15204	1.88719	1.08292	1.27735	1.12895	-1.35788	1.28339	1.07233	-1.05197	thioredoxin domain-containing protein 9, putative, expressed	0.302235	0.146621	0.155305	0.015332	0.066826	0.241869	0.000161819
Os.50966.1.S1_at	Os02g32980	1.88572	1.13626	1.06839	1.49326	-1.93035	-1.16315	-2.62414	5.61419	Cupin domain containing protein, expressed	4.9375e-06	0.0100295	0.186802	0.77603	2.0877e-09	0.635889	0.0281546
Os.16365.1.S1_at	Os09g32100	1.88486	-1.17444	1.28552	1.24298	-2.47893	-1.11984	1.57801	-1.48301	expressed protein	0.841061	0.0001506	0.159538	0.100238	3.25982e-06	0.994	0.0337883
Os.51616.1.S1_at	Os03g16600	1.88414	2.39437	1.00049	1.61396	-17.0861	-21.713	-1.58231	2.01472	expressed protein	7.01112e-09	9.13037e-06	0.802746	0.405234	0.339199	0.269714	0.0114792
Os.52961.1.S1_at	Os06g35410	1.88396	1.76984	1.06701	1.42213	1.14909	1.22318	-1.76834	1.04145	growth regulator related protein, putative, expressed	0.00359694	0.000123508	0.424823	0.585981	6.81433e-09	0.0856664	0.000280719
Os.34249.1.S1_at	Os01g54990	1.88281	1.98907	1.4221	1.06919	-3.13125	-3.30796	-1.61082	1.29821	auxin response factor, putative, expressed	1.01695e-07	0.000223018	0.441892	0.579697	2.12393e-05	0.048503	0.000155752
Os.11846.1.S1_at	Os05g34980	1.88092	1.30862	2.33357	1.07196	-1.73643	-1.20809	-2.11499	1.24561	amino acid transporter, putative, expressed	0.000416771	0.958172	0.355831	0.0137905	0.0192809	0.974948	0.000135473
Os.33558.1.S1_at	Os01g43350	1.87938	1.6781	1.09732	1.29055	-1.57929	-1.41016	-1.02332	1.35594	protein kinase family protein, putative, expressed	0.00140415	0.0520808	0.446165	0.892929	0.0106421	0.0314361	9.52735e-05
Os.27860.1.A1_at	Os01g53710	1.87937	1.92621	1.67919	1.40293	-4.95288	-5.07633	-2.89778	1.56016	dual specificity protein phosphatase, putative, expressed	8.59783e-08	0.0459816	0.805735	0.832455	0.0028192	0.559344	0.00248431
Os.37093.1.S1_at	Os01g11340	1.87878	1.111	1.25966	1.04849	1.38672	2.34504	-1.64647	-1.01007	cytochrome P450, putative, expressed	0.0208534	7.58242e-09	0.139979	0.00139756	3.72823e-11	0.0281276	1.43243e-05
Os.11456.1.S1_at	Os07g47820	1.87878	1.25256	1.43887	1.25156	-1.40362	1.06863	-1.33972	1.63313	acyl-CoA dehydrogenase family member 10, putative, expressed	0.00587708	0.487529	0.389156	0.0822245	8.58853e-08	0.392479	3.18176e-05
Os.52393.1.S1_at	Os08g41800	1.87858	1.71848	1.00698	1.13424	1.08557	1.18671	2.52746	-1.68416	regulatory protein, putative, expressed	4.5864e-07	4.48131e-05	0.538632	0.929306	0.00837181	0.0033931	0.000154511
Os.5039.1.S1_at	Os03g40270	1.87855	1.59913	1.21189	-1.02555	-1.59773	-1.36008	-1.12544	-1.08821	alpha-1,4-glucan-protein synthase, putative, expressed	0.00027224	0.000958933	0.831692	0.11493	8.49683e-10	0.000553078	7.28438e-06
Os.7697.1.S1_at	Os05g03934	1.87847	1.07042	1.13227	-1.04706	-2.88967	-1.64663	-1.35027	1.45865	expressed protein	4.83103e-06	0.0028341	0.324412	0.0712762	6.3275e-09	0.149169	0.0312743
OsAffx.13276.1.S1_at	Os03g40930	1.87794	3.33402	1.35073	1.32294	-1.86499	-3.31102	-1.9041	2.1489	expressed protein	1.04627e-05	0.29749	0.371158	0.409357	0.0197103	0.0731672	0.00036278
Os.54130.1.S1_at	Os04g40050	1.87733	-1.16637	2.79222	-1.42393	-2.0357	1.07563	-1.06236	-1.58687	ribonuclease H2 subunit B, putative, expressed	0.110324	0.000341155	0.249722	0.00040817	0.373973	0.711455	0.0159083
Os.20268.1.S2_at	Os02g52160	1.87644	1.75839	1.48353	1.64072	-1.65789	-1.55358	-1.06704	1.10738	LMBR1 integral membrane protein, putative, expressed	7.90473e-08	7.83043e-05	0.319573	0.828888	4.6636e-12	0.0851926	6.71484e-10
Os.12364.1.S1_at	Os09g28600	1.87531	-1.00271	1.73735	1.66842	1.58244	2.97561	1.52359	1.14605	expressed protein	2.23358e-06	0.0790346	0.201957	0.156613	0.921374	0.356765	0.000311112
Os.45919.1.S1_at	Os07g45100	1.87454	2.01559	1.17603	1.15761	1.41595	1.31687	-1.76968	1.18772	endonuclease/exonuclease/phosphatase family domain containing protein, expressed	0.0508078	1.12749e-05	0.816365	0.867077	1.20008e-06	0.00476599	2.2085e-05
Os.4244.1.S1_at	Os08g38900	1.8739	1.67743	1.06752	1.16028	-1.25634	-1.12462	-1.40667	1.0194	caffeoyl-CoA O-methyltransferase, putative, expressed	0.00319164	0.228901	0.677162	0.952125	1.2528e-05	0.0410121	0.00136617
Os.4370.1.S1_at	Os06g06780	1.87293	1.46062	-1.00354	-1.01189	1.46416	1.87747	-1.78072	1.57454	harpin-induced protein, putative, expressed	0.470184	4.76159e-08	0.339506	0.33149	0.00630186	0.000488986	0.000178852
Os.57290.1.S1_at	Os03g62110.2	1.86921	-1.05762	1.48305	-1.11997	-2.04567	-1.03478	-1.35528	-1.01483	nicotinate phosphoribosyltransferase family domain containing protein, expressed	0.0170275	0.079129	0.718678	0.0100763	0.227181	0.513077	0.0338707
Os.16724.1.S1_at	Os07g31884	1.86906	1.86354	-1.04496	-1.09423	-2.4855	-2.47816	-1.81948	1.68339	MATE efflux family protein, putative, expressed	6.58594e-08	0.0583391	0.930098	0.908814	9.75233e-09	0.00244636	0.00444955
Os.39472.1.A1_at	Os02g37050	1.86844	-1.01703	1.23515	-1.19259	-1.54314	1.23143	1.28583	-1.68973	phosphatidylinositolglycan class N family protein, expressed	6.84686e-05	9.45263e-07	0.164322	1.75074e-05	3.88556e-08	0.00219133	0.000252672
Os.7756.2.S1_at	Os10g36500	1.86726	2.24623	1.931	-1.72688	-1.16688	-1.4037	-1.1023	1.41088	invertase/pectin methylesterase inhibitor family protein, putative, expressed	0.339628	0.0221315	0.110328	0.18429	1.21647e-08	0.0886201	0.0209811
Os.6170.1.S1_at	Os02g51060	1.86677	1.42937	1.15139	1.4677	-1.02213	1.27773	-1.70265	1.57593	CSLA6 - cellulose synthase-like family A; mannan synthase, expressed	0.017546	0.00417904	0.372773	0.968036	0.367341	0.425267	0.00495099
Os.23734.1.A1_at	Os11g06880	1.86662	1.20173	1.51456	-1.02706	-1.07458	1.44547	-1.43343	-1.11752	acyl-CoA synthetase, putative, expressed	0.969047	0.235279	0.998499	0.160363	3.69173e-05	0.484999	0.0288559
Os.8294.1.S1_at	Os02g09359	1.86614	1.72423	1.01882	1.11706	-1.18098	-1.09117	-1.49386	1.29892	BRASSINOSTEROID INSENSITIVE 1-associated receptor kinase 1 precursor, putative, expressed	5.38599e-05	0.0138202	0.565761	0.965768	0.286858	0.00126336	4.64291e-05
Os.27965.1.S1_at	Os03g60190	1.86585	1.18036	1.39976	-1.04585	-2.33799	-1.47904	-2.44952	1.49417	oxidoreductase, 2OG-Fe oxygenase family protein, putative, expressed	1.39538e-08	0.521241	0.836142	0.0128984	0.00116859	0.157179	0.000834104
Os.23897.1.S1_at	Os05g29920	1.8654	1.17031	1.60509	1.32427	-1.11603	1.42822	-1.09178	1.4916	expressed protein	0.230901	0.335078	0.358174	0.0296194	2.97729e-09	0.936471	1.22816e-05
Os.8949.1.S1_at	Os08g25140	1.86539	1.8034	1.31623	1.3241	-1.29054	-1.24766	1.16778	1.00912	ethanol tolerance protein GEKO1, putative, expressed	0.572115	0.0311075	0.934581	0.948186	0.00906535	0.134513	7.34395e-05
Os.26380.1.S1_at	Os01g55280	1.86468	1.38017	2.74957	1.30089	-3.4754	-2.57236	-2.41862	1.29586	expressed protein	9.94858e-07	0.0202641	0.432729	0.0663852	0.326599	0.556373	0.000172831
Os.14007.1.S1_at	Os06g12530	1.864	1.06548	1.5358	1.38528	-1.07041	1.63437	1.39203	-1.39762	CS domain containing protein, putative, expressed	5.19045e-05	0.153195	0.159776	0.0278135	7.09591e-08	0.826864	2.19324e-05
Os.24767.1.S1_at	Os09g36976	1.86355	1.09006	1.26039	1.05973	-1.42523	1.19951	1.17739	-1.19262	trafficking protein particle complex subunit, putative, expressed	0.0323743	0.000617269	0.119446	0.00125671	9.84597e-05	0.0419573	1.46838e-05
Os.9211.1.S1_at	Os07g45060	1.86249	1.48792	1.03911	1.07755	1.24546	1.55899	-1.15514	1.17683	uncharacterized GPI-anchored protein At5g19240 precursor, putative, expressed	0.100827	0.00039466	0.342435	0.481723	0.0243152	0.00262709	0.000115945
Os.8051.1.S1_at	Os11g47820	1.86191	1.38253	1.54746	1.31756	-1.10192	1.22217	-1.38928	-1.06164	glucan endo-1,3-beta-glucosidase precursor, putative, expressed	0.292538	0.143647	0.810928	0.379072	8.32157e-06	0.649033	0.000927589
Os.20969.1.S1_at	Os03g12910	1.86021	-1.14988	1.55306	-1.07002	-1.26103	1.69624	-1.70926	1.37559	squalene monooxygenase, putative, expressed	0.0637144	4.54852e-05	0.193733	6.94052e-06	3.62768e-10	0.566131	4.98128e-05
Os.8508.1.S1_at	Os10g38880	1.85992	2.46491	1.80513	2.28902	13.6306	10.2851	1.05839	1.01399	DUF623 domain containing protein, expressed	1.23575e-08	4.39758e-08	0.949429	0.388032	5.68195e-10	0.869845	1.67583e-05
Os.38065.1.S1_at	Os01g03030	1.85983	1.08072	1.43427	-1.306	-4.39323	-2.55284	-1.90567	-1.15113	alanyl-tRNA synthetase, putative, expressed	2.11931e-09	7.85421e-06	0.817878	0.00128322	1.21626e-08	0.0788456	0.00875389
Os.49415.1.S1_at	Os02g57100	1.85946	1.0536	1.37791	-1.14876	-1.8229	-1.03289	-1.82457	1.7988	expressed protein	3.79539e-08	0.456188	0.569393	3.67699e-05	6.34395e-13	0.0115365	3.57976e-05
Os.53542.1.S1_at	Os01g70240	1.85901	1.7387	-1.05776	1.34935	-1.14142	-1.06755	1.19533	1.96864	expressed protein	0.514357	0.548464	0.296179	0.467678	2.62696e-11	0.0287789	0.000541505
Os.134.1.S1_at	Os12g13380	1.85869	-1.08582	1.4123	1.03522	-2.00388	1.00715	-1.03406	-1.79852	adenylate kinase, putative, expressed	0.105697	0.00611994	0.282609	0.00816474	6.79773e-12	0.671648	0.0072246
Os.11331.1.S1_at	Os08g10500	1.85688	2.28352	1.26089	1.35076	-11.3248	-13.9268	-6.33344	1.97719	expressed protein	3.00901e-10	0.0557029	0.880683	0.721142	0.00315844	0.293905	0.00777048
Os.51630.1.A1_at	Os02g03430	1.85384	1.8214	-1.04869	1.2069	-1.41779	-1.39298	-1.18664	1.59987	expressed protein	0.000599013	0.761087	0.544182	0.570286	3.38132e-08	0.011296	0.000712049
Os.22630.1.S1_at	Os09g02650	1.85364	1.27366	1.08707	-1.01261	1.22744	1.78638	-1.03827	1.02623	kinesin motor domain containing protein, putative, expressed	0.000284859	0.00103515	0.239866	0.0506438	0.000409228	0.00250694	0.00018802
Os.24965.1.S1_at	Os01g15540	1.85356	1.18416	3.79087	1.30684	-1.22206	1.28086	-1.12493	-3.70972	kinesin motor domain containing protein, putative, expressed	0.0163344	0.0462361	0.187603	0.00225941	9.03388e-13	0.0906783	1.02598e-05
Os.54219.1.S1_at	Os05g08970	1.85342	1.06043	1.72663	1.03003	1.0881	1.90178	1.47262	-1.10402	SSRP1-like FACT complex subunit, putative, expressed	4.20857e-05	0.156786	0.94277	0.031822	0.119812	0.850166	0.00649616
OsAffx.16677.1.S1_at	Os07g41600	1.85326	1.73663	-1.09403	1.59782	1.07683	1.14914	1.00487	1.11146	proline-rich protein, putative, expressed	0.393011	0.0844014	0.241168	0.36929	4.17577e-06	0.170921	0.00243011
Os.5086.1.S1_at	Os03g05640	1.85057	3.91856	1.921	1.05964	5.34626	2.52481	-1.16184	-11.902	inorganic phosphate transporter, putative, expressed	8.48688e-05	0.00158131	0.129825	0.836148	2.16373e-16	0.115756	0.000445091
Os.5499.2.S1_at	Os08g02640	1.85032	1.06078	1.23644	-1.17527	-1.48737	1.17274	-1.47425	-1.06221	succinate dehydrogenase iron-sulfur subunit 2,mitochondrial precursor, putative, expressed	0.00025132	0.269259	0.32547	9.12407e-05	2.39017e-08	0.00234111	0.000197093
Os.49957.1.S1_at	Os11g27250	1.85	1.07094	2.03476	1.00439	19.4457	33.5917	13.2163	-3.49884	expressed protein	1.07822e-15	0.0919093	0.74164	0.00679925	0.0245666	0.950269	0.00119574
Os.19388.1.S1_at	Os03g63710	1.84987	-1.00929	1.14437	-1.02506	-1.36698	1.36582	-1.42049	1.0374	GTPase-activating protein, putative, expressed	9.1529e-05	0.000245735	0.00677021	4.17418e-05	0.00183674	0.00176317	1.66249e-05
Os.51005.1.S1_at	Os11g05530	1.84948	1.50356	1.02616	1.46236	-2.72058	-2.21174	-1.80839	2.33785	expressed protein	1.00613e-08	0.42723	0.178686	0.702289	2.17961e-05	0.152222	0.000430157
Os.46857.1.S1_at	Os10g42770	1.84862	-1.0469	1.48728	1.10074	-1.93716	0.999054	-1.03652	1.12164	a_IG002N01.7, putative, expressed	0.22068	0.0342255	0.459906	0.0474571	0.00604247	0.884358	0.0155654
Os.15050.1.S1_at	Os03g38970	1.84825	2.53306	1.1084	1.42585	1.11238	-1.23206	-1.13183	1.38934	metal ion binding protein, putative, expressed	0.0127407	0.102312	0.85151	0.0593783	0.000203317	0.00114807	7.05279e-07
Os.53685.1.S1_at	Os05g36960	1.84654	1.30458	1.25466	1.13176	1.47759	2.09143	-1.59815	1.00987	protein kinase, putative, expressed	0.175678	7.30481e-07	0.406745	0.135388	1.91579e-10	0.0874637	9.40937e-05
Os.47421.1.S1_at	Os05g37200	1.84649	1.35085	1.49751	-1.14792	-1.60917	-1.17722	1.0734	-1.27568	solute carrier family 35 member F2, putative, expressed	0.832492	2.70041e-05	0.41251	0.0039405	0.616359	0.0253261	8.44496e-05
Os.15933.1.A1_at	Os12g07680	1.84578	1.32304	-1.00257	1.35336	1.04164	1.4532	1.02122	1.30515	RNase P subunit p30, putative, expressed	0.538765	0.0225886	0.105568	0.935372	0.574307	0.0918485	0.000409341
Os.30916.1.S1_at	Os01g45380	1.84556	1.02084	1.38943	1.3564	-1.42918	1.26498	1.10905	1.3874	protein kinase domain containing protein, expressed	0.598727	0.119303	0.0877728	0.0294423	6.1546e-08	0.999384	4.33323e-05
Os.10444.1.S1_at	Os07g35280	1.84537	1.09166	1.16287	1.25165	-5.21534	-3.08523	1.2282	-4.35804	TKL_IRAK_DUF26-lc.1 - DUF26 kinases have homology to DUF26 containing loci, expressed	1.47725e-06	4.31775e-07	0.188477	0.33114	2.87973e-17	0.460813	0.00872618
Os.5780.1.S1_at	Os08g43290	1.84533	1.06592	1.04979	1.01269	-1.20862	1.43239	1.01347	-1.18635	LTPL44 - Protease inhibitor/seed storage/LTP family protein precursor, expressed	0.449757	0.759027	0.220871	0.179653	8.72973e-06	0.17289	0.0455971
Os.5194.2.S1_at	Os01g66110	1.84529	1.58463	-1.04606	1.00054	-2.06733	-1.77531	-1.40853	1.01787	methyltransferase, putative, expressed	8.74699e-07	0.0569417	0.591297	0.755454	1.21113e-06	0.0034458	0.00233319
Os.18300.1.S1_at	Os06g40210	1.84527	-1.75137	1.80274	1.15964	1.32907	4.29522	-1.30446	1.17301	expressed protein	1.78003e-06	2.41149e-06	0.0440208	5.28483e-05	0.00163545	0.0311057	0.0055933
Os.9080.1.S1_at	Os03g08550	1.84508	1.35392	1.20894	1.22601	-1.65001	-1.21077	-1.5622	1.1806	STRUBBELIG-RECEPTOR FAMILY 6 precursor, putative, expressed	1.59852e-06	0.359949	0.264962	0.334006	8.7258e-05	0.0910267	5.01079e-05
Os.49572.1.A1_at	Os06g11090	1.84484	2.2466	1.04448	1.70105	-6.46857	-7.87727	-1.67914	2.00769	CXE carboxylesterase, putative, expressed	1.50876e-07	0.00208489	0.74576	0.407776	0.00012397	0.329667	0.00846929
OsAffx.15784.1.S1_at	Os06g36800	1.84361	1.49269	-1.01408	1.60552	-1.27316	-1.03082	2.09667	-1.77132	O-acyltransferase, putative, expressed	0.0530983	0.00533464	0.174597	0.553818	1.28789e-09	0.297414	0.00180336
Os.52439.1.S1_at	Os04g55240	1.84353	1.1538	1.16143	1.11517	-2.31502	-1.44889	-1.24767	1.57175	VQ domain containing protein, putative, expressed	4.34097e-05	0.0221803	0.275286	0.221389	3.50804e-09	0.250928	0.00603774
Os.4943.1.S1_at	Os02g43870	1.84349	1.50738	1.26318	-1.02198	-1.33707	-1.0933	-1.19156	1.08237	inactive receptor kinase At2g26730 precursor, putative, expressed	0.113626	0.377183	0.908927	0.282818	0.00142307	0.0545194	0.00153698
Os.27323.1.S1_at	Os01g22600	1.84333	2.22836	1.43696	1.10798	-2.22124	-2.68521	-1.88812	1.14763	mitochondrial carrier protein, putative, expressed	5.01442e-09	0.00795533	0.176259	0.82213	0.0121522	0.00528397	2.90366e-06
Os.7909.1.S1_at	Os02g50240	1.84254	1.07607	1.11076	1.02781	-1.26304	1.35569	-1.548	-1.11671	glutamine synthetase, catalytic domain containing protein, expressed	0.0067697	0.00369794	0.171772	0.0564709	4.24705e-09	0.102457	0.00600492
Os.3748.1.S1_at	Os01g12260	1.84226	-1.00899	1.34617	-1.03347	-1.54081	1.20639	-1.39613	-1.04594	vacuolar ATP synthase subunit E, putative, expressed	0.0773253	0.802256	0.519058	0.0321101	0.000121089	0.439224	0.0283451
Os.51193.1.S1_at	Os04g55640	1.84217	-1.01129	-1.0395	1.17207	1.05695	1.96906	1.16527	-1.14051	plant-specific domain TIGR01627 family protein, expressed	0.00791043	0.0533231	0.0699512	0.289516	7.72399e-07	0.247333	0.0346528
Os.3011.1.S1_at	Os10g36870	1.8413	1.01157	1.24638	1.11719	-1.32796	1.37071	-1.09508	-1.01827	src homology-3 domain protein 3, putative, expressed	0.788333	0.522427	0.0407471	0.0014423	2.82725e-07	0.180878	2.77968e-05
Os.26548.1.S1_at	Os04g38940	1.84039	-1.39803	1.63692	1.04469	1.8698	4.81085	-1.33021	2.29295	integral membrane protein, putative, expressed	1.83029e-05	1.87682e-05	0.287102	0.00502055	1.43268e-13	0.575025	0.0493035
Os.29823.3.S1_at	Os01g04160	1.84014	2.45704	1.69646	1.41881	-2.52068	-3.36574	-1.78978	1.05017	expressed protein	3.41845e-05	0.0665211	0.546505	0.88457	8.63534e-07	0.404275	0.00113069
Os.25009.1.A1_at	Os03g17780	1.83842	1.2466	1.77873	1.50129	1.1699	1.7253	2.8409	-2.02992	WD domain, G-beta repeat domain containing protein, expressed	6.40763e-07	0.00135005	0.683082	0.292186	2.60061e-05	0.770239	0.000378297
Os.46758.1.S1_at	Os01g20860	1.83767	1.63708	2.71913	1.94521	1.20398	1.35151	-1.62458	1.15646	phospholipase D. Active site motif family protein, expressed	0.619966	0.0031064	0.603035	0.290045	1.0713e-07	0.198174	5.74408e-07
Os.47947.1.A1_at	Os08g37390	1.83715	1.10093	2.01468	-1.15877	-2.18366	-1.30858	-1.59961	-1.21197	cyclin, putative, expressed	0.0113096	0.044154	0.555114	0.0159447	0.0466348	0.793323	0.0128159
Os.51930.1.S1_at	Os09g12720	1.8365	1.12607	1.32444	1.30823	1.59545	2.60201	1.17706	1.18124	zinc finger, C3HC4 type domain containing protein, expressed	3.62949e-05	0.00584007	0.258978	0.264948	0.00254339	0.682066	0.00183237
Os.5365.1.S1_at	Os02g21040	1.83364	1.32964	1.46384	1.4301	-14.6131	-10.5965	-10.8827	2.06046	aspartic proteinase nepenthesin precursor, putative, expressed	1.29085e-11	0.608734	0.689588	0.603202	1.42219e-05	0.836803	0.0110001
Os.8746.1.S1_at	Os05g02670	1.83266	1.19274	1.71359	1.07878	-1.36615	1.1247	-2.07311	1.08412	kinesin motor domain containing protein, putative, expressed	5.13909e-05	0.0039264	0.924067	0.00457137	1.31965e-06	0.569275	3.02881e-05
Os.10551.1.S1_at	Os10g32550	1.8252	-1.11428	1.63351	-1.36072	-2.01646	1.00859	-1.67315	-1.67874	T-complex protein, putative, expressed	0.00028095	0.0484338	0.768112	3.81739e-05	1.70484e-12	0.293774	0.00755576
Os.5255.1.S1_at	Os05g47880	1.82447	-1.31883	1.22599	1.27975	1.00808	2.42561	-1.26204	-1.12548	hypro1, putative, expressed	0.161633	0.000251101	0.0375334	0.0271292	3.82327e-09	0.743507	0.02195
Os.8175.1.S1_at	Os07g43990	1.82355	1.36044	1.18606	-1.04139	1.03176	1.38299	-1.53581	1.15994	expressed protein	0.0950776	7.29978e-05	0.748558	0.0327854	0.806059	0.00230694	5.21072e-05
Os.6085.1.S1_at	Os05g46760	1.82324	2.50965	1.80128	3.80192	-19.3433	-26.6256	-7.50425	5.78096	STE_MEKK_ste11_MAP3K.19 - STE kinases include homologs to sterile 7, sterile 11 and sterile 20 from yeast, expressed	2.38754e-08	0.197948	0.787744	0.446726	0.000311594	0.786949	0.00879494
Os.11771.1.S1_at	Os06g12320	1.82227	1.61189	13.5341	2.93519	1.1302	1.27771	-2.19996	1.89117	transmembrane amino acid transporter protein, putative, expressed	0.566239	0.492188	0.11296	0.0300275	0.994015	0.00171126	1.33898e-06
Os.26842.1.S1_at	Os01g55870	1.82224	1.15756	1.19445	1.16535	1.1597	1.82561	1.16844	-1.21514	chorismate mutase, chloroplast precursor, putative, expressed	0.000304182	0.115821	0.193395	0.153064	1.81555e-07	0.239533	0.000778806
Os.30563.1.S1_at	Os01g20160	1.82185	1.28296	1.68257	1.00767	2.35567	3.34513	-1.30557	-3.57759	OsHKT1;5 - Na+ transporter, expressed	1.2538e-05	3.32251e-05	0.740615	0.0567134	1.72502e-15	0.470569	0.00149588
Os.8615.1.S1_at	Os08g38400	1.82121	-1.01201	1.43043	1.46375	1.98671	3.66166	1.00505	1.50177	oligopeptide transporter, putative, expressed	3.10704e-07	1.32954e-06	0.0902306	0.064767	2.10942e-11	0.631758	8.95885e-05
Os.19137.1.S1_at	Os01g62850	1.82055	1.60238	1.1001	1.7127	1.32203	1.50202	-1.10774	-1.34476	membrane associated DUF588 domain containing protein, putative, expressed	0.900005	0.000803403	0.176502	0.432076	2.7097e-12	0.313465	8.91738e-05
Os.7899.1.S1_at	Os02g16040	1.82012	1.19509	1.22078	1.02153	-1.76337	-1.15783	-1.84495	1.01001	ubiquitin-conjugating enzyme, putative, expressed	6.55945e-08	0.0999384	0.323022	0.0177896	1.63234e-05	0.0305915	0.000133936
Os.11158.1.S1_at	Os02g17640	1.8201	1.14781	1.29056	1.08382	-1.06791	1.48488	-1.08244	1.02016	isochorismatase family protein, putative, expressed	0.0382356	0.0805437	0.19422	0.00538388	0.000407703	0.0783986	1.80711e-05
Os.49660.1.S1_at	Os02g33560	1.8201	1.75504	1.67459	1.21755	-2.67779	-2.58206	0.998245	-1.38313	expressed protein	2.24161e-05	2.35899e-06	0.455583	0.358453	6.131e-11	0.270144	1.58919e-05
Os.153.1.S1_at	Os05g41990	1.81979	1.69593	1.77338	-1.1609	2.45958	2.6392	-2.27884	-1.29882	peroxidase precursor, putative, expressed	0.0466394	4.66903e-05	0.289676	0.225554	2.48786e-10	0.296256	0.00717427
Os.18342.1.S1_at	Os05g23130	1.81973	1.41986	1.86405	1.47897	1.52737	1.95751	-1.00796	-1.14391	expressed protein	1.52282e-06	0.000308026	0.952648	0.0471709	2.26814e-10	0.7962	7.5875e-08
Os.6839.1.S1_at	Os01g45700	1.81796	1.67765	1.47783	1.21315	1.49138	1.61612	-2.73049	-1.02097	expressed protein	0.014754	4.48756e-06	0.827168	0.539536	6.98114e-09	0.300601	0.00040949
OsAffx.24166.1.S1_at	Os02g08440	1.81749	3.5086	-1.02169	2.19442	-44.0124	-84.9643	-5.28354	2.97045	WRKY71, expressed	4.28909e-09	0.00202072	0.927241	0.315606	0.0177932	0.432342	0.0355106
Os.17087.3.S1_at	Os04g19684	1.81733	1.35986	1.03893	-1.16419	-2.27278	-1.70067	1.55497	-1.21862	methyl-CpG binding domain containing protein, expressed	0.246563	2.34152e-07	0.78419	0.156254	1.35647e-05	0.00383577	0.00887358
Os.27606.1.S1_at	Os03g63330	1.81706	-1.05118	1.84883	-1.08419	-1.59204	1.19975	2.14866	-1.16278	aspartokinase, chloroplast precursor, putative, expressed	1.97748e-06	4.9408e-07	0.909786	0.000990703	1.67979e-07	0.973856	0.00190084
Os.12000.1.S1_at	Os01g72080	1.81692	1.14333	1.38903	1.29345	-6.09828	-3.83748	-3.72421	2.12956	calmodulin-like protein 1, putative, expressed	8.42759e-14	0.0177757	0.177677	0.0583569	0.587206	0.601572	2.92783e-05
Os.9616.1.S1_at	Os03g08220	1.81604	1.04278	1.05817	1.23224	-1.15793	1.50401	-1.035	1.71308	lipoxygenase protein, putative, expressed	0.915429	0.225419	0.175512	0.419293	2.00543e-08	0.451816	0.0411752
Os.50930.1.S1_at	Os05g30340	1.81511	-1.15849	1.48041	1.00034	-1.21512	1.73052	-1.11715	-2.08778	expressed protein	0.0741757	0.562313	0.366368	0.00559332	1.70569e-11	0.894189	0.0178482
Os.51993.1.S1_at	Os01g67370	1.81502	1.04681	1.34174	1.02266	1.4015	2.43	-1.15179	-1.09984	expressed protein	0.00303214	0.00501162	0.570457	0.0882139	0.000241345	0.488568	0.0257097
Os.7912.1.S1_at	Os03g55540	1.81421	1.00221	1.16986	1.22725	-7.0597	-3.89993	-6.58566	1.85532	ZOS3-18 - C2H2 zinc finger protein, expressed	1.43161e-11	0.219561	0.212913	0.311031	0.000731756	0.64668	0.0362844
Os.23844.1.A1_at	Os01g41010	1.81414	-1.06378	1.524	1.26277	1.59805	3.084	1.4079	-1.06358	DUF581 domain containing protein, expressed	6.92606e-08	0.0202535	0.18831	0.017526	0.41152	0.736253	0.000618695
Os.22711.1.A1_at	Os03g06350	1.81301	1.53599	-1.3137	1.16112	-1.19315	-1.01085	-1.0843	1.72846	DUF623 domain containing protein, expressed	0.0411543	0.312185	0.231481	0.583356	1.11038e-06	0.0251459	0.0397185
Os.37097.1.S1_at	Os07g46570	1.81257	1.00985	1.13619	1.1601	-1.88827	-1.05202	-1.61859	1.3305	glutaredoxin, putative, expressed	4.00301e-07	0.173311	0.0620141	0.0404751	0.0551321	0.26853	0.000986161
Os.18752.1.S1_at	Os10g19180	1.81206	1.10649	2.99954	-1.16986	1.10502	1.80966	-3.04835	-2.49167	zinc finger family protein, putative, expressed	0.479383	0.00137455	0.176259	0.00267075	9.07176e-13	0.650285	0.00165331
Os.54935.2.S1_at	Os04g45020	1.81104	2.61994	1.03437	1.00551	2.69434	1.86246	1.88313	-2.05592	MYB family transcription factor, putative, expressed	7.40086e-07	0.425185	0.42994	0.480704	3.05307e-09	0.00457071	0.00107791
Os.10761.1.S1_at	Os03g17740	1.81091	1.47188	1.18725	1.24324	-1.84442	-1.49912	-1.43038	1.09283	transporter, putative, expressed	1.34642e-07	0.228253	0.33615	0.524705	5.46625e-08	0.0322492	1.15923e-05
Os.27580.1.S1_at	Os07g37230	1.81002	-1.70573	-6.59191	-5.03336	-3.35356	-1.08621	-2.46048	6.05386	inositol-1-monophosphatase, putative, expressed	0.000283575	0.327811	0.177749	0.39623	6.03681e-12	0.00134842	0.000554907
OsAffx.16877.1.S1_at	Os08g07490	1.80989	-1.93447	2.88148	1.39699	-5.41182	-1.54572	2.43492	-1.3587	expressed protein	0.280408	1.07331e-08	0.265287	0.000425129	0.380161	0.00452739	0.00342939
Os.10954.1.S1_at	Os07g37990	1.80846	1.06563	1.00342	1.18694	-1.37635	1.23303	-1.11239	1.11921	glycosyltransferase sugar-binding region containing DXD motif, putative, expressed	0.013209	0.167629	0.0166945	0.153202	0.00232419	0.0601252	0.000644816
Os.14384.1.S1_at	Os04g46280	1.80812	2.29541	-1.27722	1.02184	-1.52031	-1.93003	1.66071	-1.04332	hydrolase, NUDIX family, domain containing protein, expressed	0.462373	0.00171719	0.969807	0.408621	0.00617111	0.00998183	0.0284308
Os.54864.2.S1_at	Os06g09980	1.80762	-1.62007	-2.56387	-2.03846	-7.08531	-2.41947	1.4702	-2.7314	expressed protein	0.000856775	5.82178e-05	0.141559	0.297438	2.28099e-08	0.0276583	0.026436
Os.54867.1.S1_at	Os08g35600	1.80761	2.16506	-1.31598	1.70166	-2.32732	-2.78755	-8.3448	1.18205	tyrosine protein kinase domain containing protein, putative, expressed	1.90201e-09	6.29771e-05	0.390638	0.195837	2.93791e-10	0.157021	0.0149757
Os.1344.1.S1_at	Os02g43700	1.80573	2.74066	1.4555	1.86287	-11.1675	-16.9495	-5.97699	3.37121	triacylglycerol lipase like protein, putative, expressed	3.7602e-10	0.0482721	0.858675	0.427003	8.82326e-05	0.470074	0.00141145
Os.4196.1.S1_at	Os01g10020	1.80564	1.3396	1.30141	1.00734	-1.52458	-1.13108	-1.91452	1.04294	ectonucleotide pyrophosphatase/phosphodiesterase family member 1, putative, expressed	1.93887e-07	0.0220597	0.879559	0.0250431	9.26888e-07	0.016178	2.82177e-05
Os.6049.1.S1_at	Os02g50550	1.80547	1.09636	1.24613	-1.04663	-1.08298	1.5206	-1.29305	-1.03341	dynamin, putative, expressed	0.51267	0.00127553	0.21735	0.000486836	2.60061e-05	0.0103234	4.2132e-05
Os.15231.1.S1_at	Os10g26630	1.80377	-1.01578	1.14768	-1.1398	-1.10217	1.66239	-1.71228	-1.02407	CSLA2 - cellulose synthase-like family A; mannan synthase, expressed	0.0376778	1.88905e-05	0.185713	0.00141884	1.66967e-05	0.0276665	0.0106946
Os.53632.1.S1_at	Os05g13370	1.80374	-1.02573	1.17831	-1.05385	-1.31255	1.40958	-1.0443	1.25162	OsRhmbd12 - Putative Rhomboid homologue, expressed	0.425169	0.84087	0.242831	0.0177281	6.49072e-10	0.226246	0.0289192
Os.4327.1.S1_at	Os03g03690	1.80341	1.27244	1.61437	1.29579	-9.03379	-6.37398	-1.63588	1.29553	glycosylphosphatidylinositol anchor biosynthesis protein 11, putative, expressed	2.69098e-08	1.01729e-05	0.857151	0.377394	0.279115	0.892212	0.00715929
Os.23158.1.S1_at	Os05g02820	1.80111	1.20906	1.25759	1.03899	1.17615	1.75207	-1.28372	1.01789	protein transport protein-related, putative, expressed	0.0560616	0.00036158	0.473625	0.0410995	0.00185396	0.0898725	0.000331078
Os.12385.1.S1_at	Os03g57340	1.8011	1.5524	1.35766	1.51496	-1.26106	-1.08693	1.17674	1.11047	chaperone protein dnaJ, putative, expressed	0.637128	0.032761	0.361084	0.892239	0.312688	0.312684	1.76911e-06
Os.33759.1.S1_at	Os06g08860	1.79966	1.0576	1.185	-1.12464	-2.81241	-1.65275	-1.41737	1.18523	transporter family protein, putative, expressed	6.01622e-09	1.58259e-05	0.272311	0.00113137	1.79142e-09	0.0122166	0.0014147
Os.5633.1.S1_at	Os04g31210	1.79935	1.01473	1.59655	1.1997	-1.63019	1.08774	1.3108	-1.29383	bile acid sodium symporter family protein, putative, expressed	0.138296	0.00102151	0.460718	0.027604	0.0101394	0.909914	0.000924159
Os.33208.1.S1_at	Os03g15750	1.79904	2.1986	1.14853	1.2293	-2.75961	-3.3725	-1.86112	1.18494	ASC1, putative, expressed	8.58758e-10	0.00467512	0.727085	0.437623	4.29962e-08	0.00567356	1.91978e-05
Os.52613.1.S1_at	Os06g42850	1.79845	1.27325	1.43373	1.20028	-1.89692	-1.34296	-1.44726	1.50474	extracellular ligand-gated ion channel, putative, expressed	1.91047e-05	0.172046	0.641493	0.135548	1.05101e-06	0.40519	0.000138168
Os.11123.1.S1_at	Os07g43070	1.79811	1.48189	1.10451	1.14948	-1.07078	1.13319	1.04115	1.05398	expressed protein	0.514973	0.927881	0.247038	0.442961	0.00791875	0.00113471	2.37279e-06
Os.11554.1.S1_at	Os06g33080	1.7961	2.85719	-1.02585	1.82149	-11.2308	-17.8657	-4.66279	-1.73449	peroxidase precursor, putative, expressed	7.14438e-09	0.0694679	0.894965	0.324261	3.56332e-12	0.3388	0.0211389
Os.4683.2.S1_at	Os01g42520	1.79525	2.3253	1.24184	1.3075	-1.35067	-1.74945	-2.55894	1.25833	expressed protein	5.60484e-07	0.0117483	0.678114	0.491598	3.12337e-06	0.0537244	0.000118835
Os.17582.1.S1_at	Os03g13860	1.79508	1.35075	1.01584	1.09156	1.03371	1.37375	1.09177	-1.0783	ras-related protein, putative, expressed	0.0259164	0.235497	0.185099	0.416666	1.61844e-06	0.00502748	0.000241333
OsAffx.26317.1.S2_at	Os04g33920	1.79452	6.79772	1.99273	3.36575	-1.35063	-5.11626	1.67046	-1.82474	LTPL102 - Protease inhibitor/seed storage/LTP family protein precursor, expressed	0.263711	0.0894595	0.662631	0.31122	1.26061e-05	0.739293	0.00657038
Os.46327.1.S1_at	Os09g06230	1.79387	1.02032	1.32125	1.06736	-1.92152	-1.09292	-1.5024	1.03575	serine/threonine-protein kinase 16, putative, expressed	2.73545e-08	0.312717	0.0923519	0.000236915	3.09852e-09	0.167746	7.27643e-06
Os.24572.1.S1_at	Os07g33670	1.79352	1.03769	1.20458	-1.11243	-1.21744	1.41968	1.10889	-1.38384	patatin-like phospholipase family protein, expressed	0.000325718	0.0420575	0.200059	0.000312496	2.60308e-08	0.00891179	0.000415963
Os.23266.1.S1_at	Os09g24900	1.7918	2.09354	-1.00324	-1.21472	-1.51468	-1.76976	1.40198	-1.53864	methyltransferase, putative, expressed	0.753157	0.000312571	0.500666	0.94599	0.701738	0.00489015	0.0148546
Os.26447.1.A1_at	Os01g48390	1.79177	1.33154	-1.12372	1.40521	-1.18809	1.1326	1.32141	1.11717	expressed protein	0.849581	0.621216	0.0849842	0.647873	0.00733149	0.0956663	0.00192975
Os.52333.1.S1_at	Os01g24490	1.7901	1.1136	1.83573	-1.09236	16.9199	27.1986	3.29312	-1.9011	expressed protein	8.32404e-15	9.83299e-08	0.57661	0.00395559	1.64392e-07	0.65694	0.0011696
Os.5746.1.S1_at	Os03g56380	1.78942	1.21602	1.04233	1.09976	1.72396	2.53686	-1.0243	1.07044	methyltransferase, putative, expressed	4.28218e-06	3.78985e-06	0.152442	0.249636	1.39912e-06	0.0246321	0.000752297
Os.57096.1.S1_at	Os07g48660	1.78936	1.37278	1.89473	1.09274	-2.14108	-1.64263	-1.4621	-1.00541	bZIP transcription factor domain containing protein, expressed	0.015947	0.0928491	0.729684	0.307523	0.00783273	0.832023	0.0187839
Os.7200.1.S1_at	Os11g38980	1.78838	1.28599	1.58239	1.06646	-2.14525	-1.5426	-1.72254	1.02195	F-box/Kelch-repeat protein, putative, expressed	1.08751e-05	0.12833	0.890825	0.0810511	0.000156425	0.447019	0.000797512
Os.22608.1.S1_at	Os09g36030	1.78822	1.05203	1.21599	-1.03171	-1.22332	1.38948	1.12793	-1.04303	4-hydroxy-2-oxovalerate aldolase, putative, expressed	0.0546534	0.294536	0.461361	0.0660789	0.00123749	0.289731	0.0299137
Os.30059.1.S1_at	Os01g60420	1.78811	1.49781	1.68771	1.59259	-5.01053	-4.19707	-12.7076	1.91563	expressed protein	4.2057e-08	0.0377781	0.926132	0.826903	2.14668e-06	0.997998	0.0417957
Os.19377.1.S1_at	Os05g28630	1.78802	1.05845	1.04371	-1.00036	1.06715	1.80272	-1.37834	1.34946	leaf senescence related protein, putative, expressed	0.677364	4.51341e-07	0.0242382	0.00319488	1.17398e-07	0.00241459	0.000240568
Os.49200.1.S1_at	Os07g32600	1.78786	1.29778	1.02361	-1.00548	-1.16727	1.18021	-1.17932	1.09581	glucan endo-1,3-beta-glucosidase precursor, putative, expressed	0.175961	0.179562	0.310428	0.253897	0.707047	0.00733842	0.00200568
Os.16248.1.S1_at	Os02g56250	1.78765	1.65515	1.4439	1.28817	-1.87522	-1.73623	-2.67866	1.56674	GATA zinc finger domain containing protein, expressed	3.02873e-10	0.0076646	0.908897	0.475804	0.088255	0.114052	1.7741e-06
Os.50212.2.S1_at	Os03g43114	1.78756	2.06803	2.24464	1.06016	3.12119	2.6979	0.997064	-1.32236	expressed protein	4.62361e-05	0.0274845	0.210143	0.400759	0.353033	0.53042	0.00155184
OsAffx.23865.1.S1_at	Os01g60010	1.78742	-1.07661	1.09979	1.44599	1.22289	2.35329	1.59037	-1.14723	PPR repeat domain containing protein, putative, expressed	1.79755e-05	0.193968	0.0441052	0.344891	5.0351e-05	0.919664	0.00696814
OsAffx.27391.1.S1_at	Os05g50160	1.78736	-1.27425	1.33114	1.11678	-1.12606	2.02257	-1.18253	-1.00816	DUF617 domain containing protein, expressed	0.170056	0.0409485	0.159158	0.0197534	0.000141497	0.899538	0.0468097
Os.21764.1.S1_at	Os04g56710	1.78674	1.23693	1.73159	-1.03323	-2.68234	-1.85693	-2.89162	1.78239	GTP cyclohydrolase I 1, putative, expressed	2.06564e-08	0.852097	0.611703	0.0205034	6.75693e-07	0.486988	0.000925458
Os.15731.1.S1_at	Os02g47310	1.78574	1.2048	1.25023	1.12277	-2.24417	-1.5141	1.76076	1.66099	Cyclopropane-fatty-acyl-phospholipid synthase, putative, expressed	0.937623	1.56746e-08	0.272982	0.0600523	3.84493e-15	0.128752	9.31814e-05
Os.9592.1.S1_at	Os07g41310	1.7855	2.78963	1.97625	1.44476	-8.21354	-12.8326	-7.70554	1.54931	COBRA, putative, expressed	7.65359e-08	0.354154	0.539194	0.913703	4.33772e-07	0.644269	0.0154035
Os.7871.1.S1_at	Os03g09110	1.78523	-1.02326	1.23177	-1.16041	-1.68263	1.08565	-1.44134	1.32719	mitochondrial carrier protein, putative, expressed	3.29377e-06	0.619728	0.158467	1.65793e-05	1.17075e-11	0.00360722	0.000188234
Os.2961.1.S1_at	Os03g25340	1.78446	1.79013	-1.07978	1.01318	5.99969	5.9807	1.10987	-8.73319	peroxidase precursor, putative, expressed	1.2664e-07	1.39957e-06	0.891087	0.865622	2.45802e-18	0.031842	0.0268375
OsAffx.24189.1.S1_at	Os02g10730	1.78391	1.1571	-1.15324	1.58008	-2.22813	-1.44523	-1.99883	1.35211	expressed protein	2.00721e-10	0.0020629	0.00237954	0.528519	3.95022e-08	0.171498	0.000271148
Os.16142.1.S1_at	Os03g31510	1.78281	1.62032	1.02082	1.92947	-1.61691	-1.46954	-1.8282	2.22923	cysteine proteinase inhibitor 8 precursor, putative, expressed	4.41893e-06	0.0382914	0.187609	0.338324	0.69833	0.475752	0.00104236
Os.4871.1.S1_at	Os03g02580	1.78254	1.0511	-1.06465	1.17345	1.1941	2.02505	1.08602	1.28351	armadillo, putative, expressed	0.000178334	0.000131596	0.00704008	0.211401	8.1079e-12	0.0286551	0.00135047
Os.11087.1.A1_at	Os04g45190	1.78199	1.16721	1.22004	-1.0762	-1.15604	1.32063	-1.04612	-1.0333	MSP domain containing protein, expressed	0.158965	0.848741	0.636078	0.0236092	5.60225e-05	0.0548797	0.00283803
Os.6872.2.S1_at	Os04g50204	1.78085	1.44072	1.2234	-1.06784	-1.54647	-1.25111	-2.16905	1.39292	protein transport protein-related, putative, expressed	5.32716e-09	0.0029678	0.825	0.0329769	0.00566352	0.00119703	2.17788e-05
Os.38014.1.S1_at	Os01g14100	1.77978	-1.00148	1.12043	-1.06212	-2.30063	-1.29074	-1.5881	-1.0111	BT1 family protein, putative, expressed	1.25484e-07	0.126517	0.165779	0.00800864	8.86408e-08	0.0679356	0.012004
Os.8670.1.S1_at	Os02g46830	1.77926	2.18558	1.06345	1.08253	1.82081	1.4823	1.05505	1.02324	expressed protein	0.000188139	0.00203454	0.553579	0.45654	0.916445	0.000573066	2.07552e-05
Os.26566.1.S1_at	Os02g07260	1.77845	1.33189	2.28794	1.77975	-1.31104	1.01849	-1.4081	1.07323	phosphoglycerate kinase protein, putative, expressed	0.000684291	0.310534	0.88238	0.0180017	3.13066e-09	0.0201565	7.71936e-09
Os.34647.1.S1_at	Os05g50120	1.77836	1.39205	1.08981	1.4025	-2.00425	-1.56887	-1.8625	1.41318	CGMC_MAPKCMGC_2.3 - CGMC includes CDA, MAPK, GSK3, and CLKC kinases, expressed	1.95355e-06	0.373193	0.30802	0.988563	0.0316503	0.347972	0.00407421
Os.50635.1.S1_at	Os01g47410	1.77825	1.54563	1.34424	1.88844	1.29589	1.49092	1.14362	1.71156	aspartic proteinase oryzasin-1 precursor, putative, expressed	0.0444185	0.0299247	0.210794	0.58171	1.74847e-06	0.84513	1.34467e-05
Os.11944.1.S1_at	Os09g20350	1.77785	1.27505	1.68687	1.59002	-1.85674	-1.33163	-2.08222	1.64129	ethylene-responsive transcription factor, putative, expressed	7.92648e-06	0.196906	0.589713	0.420779	0.98266	0.737499	0.000295351
Os.5451.1.S1_at	Os07g41360	1.7777	1.32892	1.67319	1.11802	1.19198	1.59452	-1.49237	-1.03053	alpha-1,4-glucan-protein synthase, putative, expressed	0.336469	0.00175208	0.769396	0.0474571	7.06892e-07	0.496748	7.58407e-05
OsAffx.13491.1.S1_at	Os03g55180	1.77742	1.80901	1.09216	1.71987	-3.99645	-4.06748	1.46609	-1.28974	DUF1336 domain containing protein, expressed	3.74937e-05	1.16383e-05	0.473693	0.429253	4.5244e-10	0.380517	0.00184518
Os.411.1.S1_at	Os01g64730	1.77688	1.68095	1.10883	1.244	-3.61462	-3.41948	-3.11505	1.79243	bZIP transcription factor domain containing protein, expressed	9.02164e-11	0.705554	0.69514	0.884744	0.40671	0.0696828	0.000512727
Os.17247.1.S1_at	Os02g55970	1.77569	2.1419	1.01192	1.52672	-3.91464	-4.72196	1.24749	-1.81328	ANTH, putative, expressed	0.000299584	0.000575535	0.817145	0.473415	4.94871e-10	0.325063	0.0231722
Os.24486.1.A1_at	Os12g43890	1.7751	1.44147	1.11269	1.08555	2.22788	2.74353	1.53688	-1.46549	GNS1/SUR4 membrane family protein, putative, expressed	1.30487e-05	0.0628619	0.780637	0.681985	7.40581e-06	0.245504	0.0339548
Os.14430.1.S1_at	Os02g20540	1.77453	3.26739	1.46797	-1.02839	1.5597	-1.18053	-2.07623	23.9189	fasciclin domain containing protein, expressed	0.293892	0.104148	0.302054	0.840957	1.8288e-14	0.197228	0.0202813
Os.50284.1.S1_at	Os06g48930	1.7739	-1.1539	1.2859	1.53871	1.01645	2.08059	1.48037	1.64332	expressed protein	0.00310376	0.745172	0.142591	0.333079	6.02941e-09	0.635889	0.0211381
OsAffx.3083.1.S1_at	Os02g55880	1.77334	1.25447	1.65726	1.65839	1.38287	1.95484	1.15877	1.24162	EF hand family protein, putative, expressed	1.95097e-06	0.00216933	0.171613	0.165141	0.712668	0.386881	1.99776e-07
Os.37724.1.S1_at	Os04g26910	1.77243	1.04934	1.27324	1.24039	-1.12083	1.507	-1.22213	-1.07932	oxidoreductase, aldo/keto reductase family protein, putative, expressed	0.780911	0.041037	0.195335	0.160034	1.12829e-06	0.668868	0.00275682
Os.24548.1.A1_at	Os02g07480	1.77134	1.65095	1.12022	1.31574	1.56096	1.67479	1.2278	1.07705	transglycosylase SLT domain containing protein, expressed	0.000331118	0.0273721	0.538426	0.799164	0.757825	0.073483	0.000142986
Os.32078.1.S1_at	Os01g51140	1.77112	1.45704	3.38026	1.80688	1.42141	1.72781	-4.25731	5.55088	helix-loop-helix DNA-binding domain containing protein, expressed	0.0133609	3.53778e-05	0.54216	0.255825	1.52812e-08	0.248795	0.000137768
Os.33799.1.S1_at	Os07g49230	1.77108	1.03478	1.3204	-1.19525	-1.06112	1.61296	1.69168	-2.12333	ubiquitin-activating enzyme, putative, expressed	1.05196e-08	3.16951e-05	0.750332	0.000320061	6.88573e-08	0.0369173	0.00168838
Os.18891.1.S1_at	Os03g60350	1.77027	-1.01597	1.08259	-1.12328	-1.13471	1.58503	-1.14894	-1.25865	leaf senescence related protein, putative, expressed	0.145554	0.0404107	0.144275	0.00210972	9.6366e-09	0.0153878	0.0152723
Os.1726.1.S1_at	Os01g18240	1.76952	1.45729	1.25775	1.23883	3.29012	3.99503	-1.62273	1.7763	MYB family transcription factor, putative, expressed	0.00268208	4.54818e-06	0.797497	0.727568	5.93858e-08	0.419959	0.0148133
Os.55597.1.S1_at	Os05g49620	1.76817	-1.15636	-30.402	-3.03855	-5.85196	-2.86211	1.0914	1.1088	WRKY19, expressed	0.00360147	0.671699	0.160962	0.42183	0.761306	0.0166354	0.0224483
Os.6426.1.S1_at	Os03g10200	1.76809	-1.01461	1.07205	1.06891	-1.04193	1.72173	1.08265	1.05667	ethylene-responsive element-binding protein, putative, expressed	0.000665099	0.060839	0.0236153	0.00874356	0.00117305	0.0638394	0.00105916
Os.9320.1.S1_at	Os05g42190	1.76701	1.59121	2.39234	1.56062	1.91377	2.1252	-2.81405	-1.50998	NADPH-dependent FMN reductase domain containing protein, expressed	0.47584	7.36382e-07	0.48722	0.269108	4.07343e-14	0.528686	1.16857e-05
Os.36593.1.S1_at	Os01g18400	1.76524	1.42051	2.08409	1.37068	1.57285	1.95455	3.47539	-7.43569	CHIT10 - Chitinase family protein precursor, expressed	0.00011996	0.0542731	0.872441	0.541757	2.91786e-09	0.913777	0.042305
Os.51907.1.S1_at	Os05g33440	1.76496	1.01361	1.0352	1.04229	-1.26479	1.37672	1.2043	1.15028	mTERF domain containing protein, expressed	0.0553089	0.25525	0.121917	0.0805397	3.99186e-08	0.124454	0.0193301
Os.51662.1.S1_at	Os04g32310	1.7649	-1.03606	1.19579	1.1251	1.36178	2.49008	-1.01528	-1.0369	serine/threonine-protein kinase NAK, putative, expressed	9.42942e-06	5.20162e-05	0.0887847	0.0154237	2.68845e-07	0.386278	0.0013949
Os.11900.1.S1_at	Os02g37930	1.76396	1.77046	1.14513	1.30726	-3.40176	-3.41429	-1.96643	1.53958	hypoxia-responsive family protein, putative, expressed	3.28509e-09	0.013502	0.789736	0.745291	0.342784	0.109627	0.000425279
OsAffx.14278.1.S1_at	Os04g45590	1.76395	5.76508	-1.22538	1.26289	1.323	-2.47035	-1.25784	-1.19978	glyoxalase family protein, putative, expressed	0.0443735	0.741812	0.454452	0.108147	2.04388e-08	0.0259375	0.00981164
OsAffx.7548.1.S1_at	Os12g10280	1.76371	1.32122	16.8999	-1.04737	1.32139	1.76394	-1.50418	-14.7016	aquaporin protein, putative, expressed	0.00351148	0.191392	0.0611071	0.00854677	1.36231e-09	0.115974	0.00127685
OsAffx.14317.1.S1_at	Os04g47680	1.7626	1.33272	1.63862	1.76148	1.37353	1.81658	1.23251	1.30195	Ser/Thr-rich protein T10 in DGCR region, putative, expressed	0.00264205	0.144711	0.473142	0.653238	0.127403	0.673616	0.000161274
Os.11834.1.S1_at	Os06g51390	1.76171	1.95029	1.42987	1.93258	-1.57007	-1.73814	1.13529	1.20332	expressed protein	0.000742404	0.00324908	0.578319	0.270244	3.47552e-05	0.523809	9.96331e-07
Os.17229.1.S1_at	Os02g45920	1.76171	1.58157	1.20603	1.19118	-2.08236	-1.86943	-1.10932	1.05961	expressed protein	4.18269e-06	0.00025163	0.781187	0.68451	0.000114973	0.0397934	4.85947e-05
Os.50610.1.S1_at	Os06g15820	1.76099	1.46247	1.70112	-1.06412	-2.50458	-2.08001	-1.04011	1.03028	NHL repeat-containing protein, putative, expressed	0.056307	0.00325747	0.620449	0.339922	0.000458729	0.537923	0.041787
Os.2506.1.S1_at	Os10g37520	1.76076	1.17935	1.35183	1.08768	-1.58641	-1.06257	-1.22538	0.99562	major facilitator superfamily domain-containing protein 5, putative, expressed	0.00252468	0.129404	0.508945	0.0248181	6.00907e-08	0.243284	0.000111944
Os.8469.1.S1_at	Os09g34140	1.75943	4.66932	1.27747	1.16722	2.60564	-1.01851	-1.12026	2.2584	expressed protein	0.00017211	2.60504e-05	0.000279844	0.000629757	4.19787e-17	9.82146e-07	2.52542e-09
Os.5360.2.S1_at	Os09g26660	1.75863	2.03912	1.36311	1.35855	1.64703	1.42047	-2.11137	-1.28959	ferric reductase, putative, expressed	0.0198536	6.82623e-07	0.683794	0.66342	6.21354e-14	0.0702321	6.80572e-06
Os.37692.1.S1_at	Os07g44070	1.75743	1.35825	1.43989	-1.01203	-4.804	-3.71282	-3.72395	1.78899	pectinacetylesterase domain containing protein, expressed	1.21002e-08	0.210271	0.868847	0.3333	0.0109616	0.411435	0.0304481
OsAffx.12738.1.S1_at	Os03g05270	1.75663	3.65727	-1.10683	-1.09078	-1.16077	-2.4167	3.84071	-1.77771	RING finger and CHY zinc finger domain-containing protein 1, putative, expressed	0.00741608	1.46899e-05	0.324412	0.33076	0.633226	0.00835458	0.0130729
Os.42067.1.S1_at	Os01g55560	1.75551	5.20821	4.42926	1.05342	-4.97086	-14.7475	-1.0607	1.08633	ABIL3, putative, expressed	0.00968581	0.000134163	0.123132	0.79761	0.00261391	0.630298	0.0041771
Os.54619.1.S1_at	Os01g03050	1.75525	-1.08821	1.23328	1.10002	-2.18141	-1.14205	-2.53781	1.54155	fruit protein PKIWI502, putative, expressed	1.79283e-08	0.00690222	0.154753	0.0255301	0.268682	0.605166	0.0112063
Os.53628.2.S1_at	Os03g61810	1.75524	5.99906	1.12585	-1.19101	-2.19341	-7.49665	1.41902	-1.47153	tRNA-specific adenosine deaminase, putative, expressed	0.0657576	0.00215163	0.238843	0.46054	0.00140397	0.0774779	0.0450466
Os.9823.1.S1_at	Os09g02270	1.75522	1.14329	2.23763	1.3091	6.8928	10.582	19.6266	-9.22444	cyclase family protein, putative, expressed	3.12491e-10	0.01336	0.925997	0.345582	1.55371e-07	0.706162	0.0421622
Os.23656.1.A1_at	Os04g57650	1.75451	1.43638	1.56545	1.10569	-1.20278	1.01554	-1.41259	-1.03391	expressed protein	0.101798	0.611684	0.747307	0.213202	4.11781e-06	0.380152	0.000481466
Os.11155.1.S1_at	Os03g45920	1.7544	1.57578	1.29596	1.56982	4.57458	5.09311	-1.25476	1.31703	tubulin/FtsZ domain containing protein, putative, expressed	2.78314e-05	1.13848e-06	0.630059	0.887695	9.59806e-06	0.601574	0.00220986
OsAffx.11285.1.S1_at	Os01g32520	1.75328	1.04358	1.39763	1.43307	1.07373	1.80393	1.521	1.38726	expressed protein	0.0148672	0.810679	0.476687	0.495367	0.0861237	0.91308	0.0491962
Os.21957.2.S1_at	Os10g02260	1.75296	1.95555	1.68728	1.43654	15.0281	13.4712	2.96897	1.3238	peptide transporter PTR2, putative, expressed	3.15986e-13	3.16323e-07	0.52311	0.902872	1.9837e-14	0.403487	1.21389e-05
Os.536.1.S1_at	Os01g05840	1.75278	1.43608	1.93581	1.24898	-13.094	-10.7282	-1.49316	3.22775	oxidoreductase, short chain dehydrogenase/reductase family domain containing family, expressed	2.6033e-06	4.46681e-05	0.835111	0.511443	4.75668e-12	0.972305	0.0439514
Os.51035.1.S1_at	Os12g12260	1.7524	1.73916	1.35114	2.11923	-2.63895	-2.61902	-1.90952	1.70186	diacylglycerol kinase 1, putative, expressed	4.96891e-06	0.760118	0.550782	0.532254	3.92209e-05	0.940605	0.00227789
Os.50482.1.S1_at	Os03g11340	1.75223	1.35308	1.02678	-1.05733	-1.23638	1.0474	1.23699	-1.31065	leucine-rich repeat resistance protein, putative, expressed	0.0386944	0.00122671	0.414171	0.122033	2.15598e-07	0.000376499	0.000193239
Os.7285.1.S1_at	Os05g44210	1.75077	1.78288	-1.08543	1.46357	-1.45289	-1.47954	-1.25612	1.57719	trehalose-6-phosphate synthase, putative, expressed	1.89346e-06	0.544788	0.175066	0.134892	0.314724	0.010763	3.84578e-05
OsAffx.25714.1.S1_at	Os03g54850	1.7502	1.23961	1.82824	4.11137	1.18121	1.66774	2.36355	3.75665	NLI interacting factor-like phosphatase, putative, expressed	0.00862095	0.699853	0.154686	0.504951	2.84753e-08	0.107618	0.000215711
Os.52894.1.S1_at	Os09g16280	1.7493	1.36608	1.06241	-1.16661	1.26186	1.61584	-1.61641	1.35102	hydroxyproline-rich glycoprotein family protein, putative, expressed	0.918548	0.000580833	0.948252	0.302806	0.00656113	0.0294762	0.0399977
OsAffx.7733.1.S1_at	Os12g29330	1.74892	1.38723	1.06963	1.36957	-2.21376	-1.75594	-2.67375	1.42783	no apical meristem protein, putative, expressed	6.25953e-10	0.00688067	0.179965	0.965768	0.000216706	0.174383	0.000313429
Os.4882.1.S2_at	Os10g14020	1.74859	1.38522	3.01176	-1.06931	-2.88695	-2.28702	1.26158	1.18387	TPD1, putative, expressed	0.730687	0.000392402	0.33822	0.169996	4.28842e-07	0.887494	0.0301974
Os.25208.1.S1_at	Os04g01590	1.74841	1.14167	1.48275	1.24407	-6.36755	-4.15785	-1.54579	1.35034	arginase, putative, expressed	4.67659e-11	6.81335e-08	0.426306	0.0568775	8.83902e-10	0.810321	9.84697e-05
Os.1991.1.S1_at	Os01g53680	1.74804	1.16515	1.84754	1.16273	1.24923	1.87418	1.04874	-1.96791	6-phosphofructokinase, putative, expressed	1.40577e-06	0.154692	0.842686	0.00187891	2.83057e-12	0.844874	3.59029e-06
Os.37660.1.S1_at	Os04g54870	1.74746	1.77264	-1.03538	1.311	1.33766	1.31866	1.18486	1.04847	RNA recognition motif containing protein, putative, expressed	0.0027331	0.0112264	0.21136	0.185862	6.86498e-06	0.000722329	2.91293e-06
Os.7292.1.S1_at	Os03g63250	1.7468	1.14073	1.19443	-1.04428	319.353	489.024	386.582	-18.3168	brefeldin A-sensitive Golgi protein-like, putative, expressed	2.30092e-23	0.364107	0.401373	0.0103105	0.220422	0.0287678	0.000678002
Os.23308.1.A1_at	Os03g15410	1.74555	1.50147	1.34941	1.39417	-1.27254	-1.0946	-1.25928	1.15816	expressed protein	0.00142941	0.49216	0.545278	0.674395	2.78449e-07	0.296309	6.78923e-06
Os.52540.1.A1_at	Os03g10450	1.74522	-1.02247	1.42185	-1.26639	-1.41462	1.26142	1.39797	-1.3311	Sua5/YciO/YrdC/YwlC family protein, putative, expressed	0.000352654	0.000157208	0.982559	0.0020254	0.00033359	0.267253	0.0360522
Os.7242.1.S1_at	Os07g07930	1.74384	-1.29134	1.66469	-1.015	-1.67843	1.34167	-2.91355	-1.53357	LTPL78 - Protease inhibitor/seed storage/LTP family protein precursor, expressed	4.65407e-06	0.000250433	0.441428	0.00117732	6.39505e-13	0.596974	0.0181529
Os.162.1.S1_at	Os05g20050	1.74336	1.11852	1.13274	1.05418	-1.08252	1.43981	-1.68025	1.4322	ras-related protein, putative, expressed	3.11686e-05	1.48292e-07	0.0541141	0.00307988	0.646181	0.00476526	1.06815e-05
Os.18287.1.S1_at	Os03g12730	1.74253	1.39431	1.32646	-1.14816	-1.68561	-1.34876	-1.72943	-2.04085	receptor protein kinase CLAVATA1 precursor, putative, expressed	0.000782349	0.721694	0.71157	0.215701	2.06301e-11	0.16279	0.0217499
OsAffx.30138.1.S1_at	Os09g34230	1.74024	11.675	2.49469	1.73102	-14.2655	-95.705	-1.04263	1.96199	UDP-glucoronosyl/UDP-glucosyl transferase, putative, expressed	0.000138943	0.000169952	0.2336	0.420283	1.67135e-07	0.417943	0.0108415
Os.18085.1.S1_at	Os04g44900	1.73964	1.89205	-1.44785	1.93128	-1.70929	-1.85904	1.22122	-1.08126	lectin-like receptor kinase, putative, expressed	0.00335812	0.350229	0.190896	0.125331	2.03966e-07	0.241685	0.0213084
Os.18419.1.S1_at	Os03g63450	1.73901	1.6408	-1.04849	1.07069	-1.20609	-1.13797	-1.04955	-1.11023	snRK1-interacting protein 1, putative, expressed	0.0193275	0.656556	0.555381	0.838275	5.8557e-09	0.00128109	0.000267099
Os.18057.1.A1_at	Os02g50640	1.73799	1.52048	1.208	1.1446	-1.07406	1.06424	-1.17044	1.48428	HEAT repeat family protein, putative, expressed	0.371965	0.446799	0.865719	0.632641	2.78897e-07	0.1419	0.00123725
Os.4743.1.S1_at	Os01g73790	1.73667	1.25173	1.55014	1.05536	-1.73978	-1.25398	-1.44519	-1.02261	NAD dependent epimerase/dehydratase family protein, putative, expressed	0.00011869	0.08972	0.87146	0.0225083	0.0182355	0.368546	0.000106442
[truncated: 6,330 more rows]

## Sheet: Tablse S4
Supplementary Table S4. List of genes selected for microarray data validation by qPCR analysis
[truncated: 21 more rows]

## Sheet: Tablse S5
Supplementary Table S5. Comparison of microarray data with other published reports on gene expression under Pi deficiency in rice
[truncated: 32 more rows]

[truncated: 9 more sheets: Tablse S6, Tablse S7, Tablse S8, Tablse S9, Tablse S10, Tablse S11, Tablse S12, Table S13, Table S14]
